# Supplementary material for: Discovering candidate SNPs for resilience breeding of red clover
Source: Front Plant Sci. 2022 Sep 28;13:997860. doi: 10.3389/fpls.2022.997860 (PMC9554550; doi:10.3389/fpls.2022.997860)
Supplement: Supplementary file 2 [file Table_1.xlsx]

## Sheet: Blad1
Accession	Origin	Type	Maturity	Ploidy	DAPC cluster	NJ clad	Lantmännen type	Hs	Taijma's D	Nei standard genetic distance	Fst
LM77353	Lantmännen	Tetraploid	Middle-late	Tetraploid	1	Green (3)	VAR	0.198955	0.0305988	0.0265076	-0.00581511
LM77354	DLF	Tetraploid	Middle-late	Tetraploid	1	Green (3)	VAR	0.201756	-0.0175668	0.0279542	4.17642e-05
LM77356	Lantmännen	Tetraploid	Middle-late	Tetraploid	1	Pink (2)	VAR	0.190143	0.073109	0.0266364	-0.000516616
LM77357	Lantmännen	Tetraploid	Middle-late	Tetraploid	1	Green (3)	VAR	0.189964	-0.00804291	0.0275558	0.00311337
LM77004	Lantmännen	Diploid	Middle-late	Diploid	2	Green (3)	VAR	0.184947	NA	0.0320411	0.0214318
LM77177	Graminor	Diploid	Late	Diploid	1	Orange (1)	VAR	0.186849	0.00932975	0.027817	0.00533002
LM77360	Lantmännen	Tetraploid	Middle-late	Tetraploid	2	Green (3)	VAR	0.192677	NA	0.0271444	0.000465312
LM77090	lokal pop	Diploid	Middle-late	Diploid	1	Orange (1)	VAR	0.20375	0.0604549	0.0253728	-0.00869709
LM77224	Graminor	Graminor	NA	NA	1	Orange (1)	SYN	0.194091	0.0127483	0.0283867	0.00460098
LM77364	Graminor	Tetraploid	Middle-late	Tetraploid	1	Purple (4)	SYN	0.198957	0.00759886	0.0242641	-0.0119572
LM77361	Graminor	Tetraploid	Middle-late	Tetraploid	1	Pink (2)	SYN	0.19935	0.0933906	0.0272375	-0.00355038
LM77362	Graminor	Tetraploid	Middle-late	Tetraploid	1	Pink (2)	SYN	0.197262	-0.00740968	0.0286663	0.0043399
NGB1009	Sweden	Wild population	NA	NA	4	Orange (1)	NA	0.150893	-0.0693223	0.0405419	0.0660595
NGB1010	Sweden	Wild population	NA	NA	4	Orange (1)	NA	0.152211	-0.0465793	0.0369397	0.0545221
NGB1011	Sweden	Wild population	NA	NA	4	Orange (1)	NA	0.167914	-0.103238	0.0341355	0.0359688
NGB1012	Sweden	Wild population	NA	NA	4	Orange (1)	NA	0.168827	-0.0217449	0.0331077	0.0323185
NGB1015	Sweden	Wild population	NA	NA	4	Orange (1)	NA	0.160114	0.0271077	0.0369116	0.0488695
NGB1017	Sweden	Wild population	NA	NA	4	Orange (1)	NA	0.153924	-0.0857534	0.0375179	0.055312
NGB1018	Sweden	Wild population	NA	NA	4	Orange (1)	NA	0.186627	0.0168294	0.0277656	0.00528579
NGB1019	Sweden	Wild population	NA	NA	4	Orange (1)	NA	0.157072	-0.122236	0.0381169	0.0566465
NGB1021	Sweden	Wild population	NA	NA	4	Orange (1)	NA	0.161731	-0.0907448	0.0420033	0.0606268
NGB1022	Sweden	Landrace	NA	NA	4	Orange (1)	NA	0.162188	-0.0270175	0.0372453	0.0509059
NGB1023	Sweden	Wild population	NA	NA	4	Orange (1)	NA	0.174281	-0.00870755	0.0294982	0.0138346
NGB1024	Finland	Wild population	NA	NA	4	Orange (1)	NA	0.161853	-0.133839	0.0342206	0.0389843
NGB1025	Finland	Wild population	NA	NA	3	Orange (1)	NA	0.160347	-0.11592	0.0402864	0.0633532
NGB1027	Finland	Landrace	NA	NA	4	Orange (1)	NA	0.161005	0.0393302	0.037228	0.0446258
NGB1029	Finland	Wild population	NA	NA	4	Orange (1)	NA	0.161514	-0.00846598	0.0360989	0.0461855
NGB1031	Finland	Wild population	NA	NA	4	Orange (1)	NA	0.163303	0.059067	0.0439301	0.073772
NGB1032	Finland	Landrace	NA	NA	4	Orange (1)	NA	0.170035	0.000361466	0.0359222	0.0429202
NGB1033	Finland	Landrace	NA	NA	4	Orange (1)	NA	0.167038	-0.040693	0.0364209	0.0460339
NGB1049	Finland	Wild population	NA	NA	4	Orange (1)	NA	0.169778	-0.0183884	0.0322712	0.0280276
NGB11154	Norway	Cultivar	NA	NA	1	Pink (2)	NA	0.202975	-0.224724	0.0258334	-0.00734898
NGB1131	Finland	Landrace	NA	NA	1	Orange (1)	NA	0.18684	-0.0505791	0.0258342	-0.00244157
NGB1132	Finland	Landrace	NA	NA	1	Purple (4)	NA	0.205846	-0.0191375	0.0267024	-0.00451505
NGB1133	Finland	Landrace	NA	NA	1	Pink (2)	NA	0.191446	-0.0684014	0.0264327	-0.00391854
NGB1139	Finland	Landrace	NA	NA	1	Orange (1)	NA	0.182438	0.0238311	0.0278372	0.00693069
NGB1141	Finland	Landrace	NA	NA	1	Orange (1)	NA	0.195868	-0.125227	0.0249022	-0.00880661
NGB1142	Finland	Landrace	NA	NA	1	Pink (2)	NA	0.200538	-0.0826388	0.0253449	-0.00815377
NGB1143	Finland	Landrace	NA	NA	1	Green (3)	NA	0.179638	0.0489041	0.0462544	0.0662417
NGB1144	Finland	Landrace	NA	NA	1	Green (3)	NA	0.196086	0.204942	0.0252932	-0.00763663
NGB1145	Finland	Landrace	NA	NA	1	Orange (1)	NA	0.186935	-0.0827846	0.0293511	0.0105709
NGB1146	Finland	Landrace	NA	NA	4	Orange (1)	NA	0.171096	-0.109523	0.0302075	0.020528
NGB1149	Finland	Landrace	NA	NA	1	Pink (2)	NA	0.186219	-0.117271	0.0317199	0.020129
NGB1153	Finland	Landrace	NA	NA	1	Orange (1)	NA	0.186032	0.0044691	0.0330805	0.023032
NGB1154	Finland	Landrace	NA	NA	1	Pink (2)	NA	0.194169	-0.0266797	0.0270023	-0.000521192
NGB11545	Norway	Wild population	NA	NA	1	Pink (2)	NA	0.186235	-0.0101447	0.0336356	0.0226356
NGB11583	Denmark	Cultivar	NA	NA	1	Green (3)	NA	0.167667	-0.0622591	0.0414376	0.0592164
NGB11584	Denmark	Cultivar	NA	NA	1	Green (3)	NA	0.185155	-0.0460157	0.0381851	0.0416439
NGB11585	Denmark	Cultivar	NA	NA	1	Green (3)	NA	0.193319	-0.179971	0.035276	0.0278302
NGB11586	Denmark	Cultivar	NA	NA	1	Green (3)	NA	0.193755	-0.0547163	0.0322213	0.00962769
NGB11587	Denmark	Cultivar	NA	NA	1	Green (3)	NA	0.186336	-0.0331104	0.0389443	0.0437454
NGB11596	Sweden	Unknown	NA	NA	1	Green (3)	NA	0.169754	0.0364877	0.0400297	0.0529243
NGB11598	Denmark	Breeding population	NA	NA	2	Green (3)	NA	0.187223	-0.129572	0.0355327	0.0331481
NGB11600	Finland	Landrace	NA	NA	1	Purple (4)	NA	0.187495	0.060839	0.0310428	0.0173852
NGB11605	Denmark	Cultivar	NA	NA	1	Green (3)	NA	0.185711	-0.00528165	0.0395435	0.0476575
NGB11606	Denmark	Breeding population	NA	NA	1	Green (3)	NA	0.193658	-0.0244235	0.0291763	0.00777277
NGB11607	Denmark	Breeding population	NA	NA	1	Orange (1)	NA	0.191578	-0.139199	0.0327067	0.0215955
NGB11608	Denmark	Breeding population	NA	NA	1	Green (3)	NA	0.181201	-0.0370216	0.0416224	0.0490624
NGB13193	Denmark	Cultivar	NA	NA	1	Green (3)	NA	0.193	-0.198674	0.0274713	0.00123294
NGB13199	Sweden	Cultivar	NA	NA	1	Pink (2)	NA	0.196223	-0.0371612	0.0299665	0.00946241
NGB13204	Sweden	Cultivar	NA	NA	2	Green (3)	NA	0.18751	-0.100592	0.0327091	0.020674
NGB13447	Norway	Wild population	NA	NA	5	Orange (1)	NA	0.165038	-0.0287847	0.0413296	0.0643882
NGB13448	Norway	Wild population	NA	NA	5	Orange (1)	NA	0.161993	-0.0358043	0.0408158	0.0600744
NGB13449	Norway	Wild population	NA	NA	5	Orange (1)	NA	0.181592	-0.0795289	0.0325753	0.024364
NGB13450	Norway	Wild population	NA	NA	5	Orange (1)	NA	0.161407	0.0910977	0.0441451	0.0736754
NGB13451	Norway	Wild population	NA	NA	5	Orange (1)	NA	0.153697	-0.104808	0.0478397	0.0922096
NGB13452	Norway	Wild population	NA	NA	5	Orange (1)	NA	0.189839	0.0504652	0.0320194	0.0175938
NGB13453	Norway	Wild population	NA	NA	5	Orange (1)	NA	0.171016	-0.0538799	0.0367162	0.0423706
NGB13665	Norway	Wild population	NA	NA	1	Orange (1)	NA	0.187038	-0.16418	0.0294033	0.0113765
NGB1396	Sweden	Wild population	NA	NA	4	Orange (1)	NA	0.146071	0.00608084	0.0423453	0.0706971
NGB1397	Sweden	Wild population	NA	NA	1	Orange (1)	NA	0.188915	0.0087636	0.0297816	0.00761754
NGB13990	Norway	Wild population	NA	NA	4	Orange (1)	NA	0.171651	-0.262689	0.0367324	0.0445729
NGB13992	Norway	Wild population	NA	NA	5	Orange (1)	NA	0.15141	-0.104633	0.0502329	0.101594
NGB13993	Norway	Wild population	NA	NA	5	Orange (1)	NA	0.167778	-0.116584	0.0421852	0.0583835
NGB13994	Norway	Wild population	NA	NA	5	Orange (1)	NA	0.182368	-0.0213555	0.035059	0.0315332
NGB13995	Norway	Wild population	NA	NA	4	Orange (1)	NA	0.177537	-0.0733081	0.0332408	0.0284657
NGB140	Finland	Landrace	NA	NA	1	Green (3)	NA	0.196289	-0.0207179	0.0315287	0.00590112
NGB1401	Sweden	Wild population	NA	NA	4	Orange (1)	NA	0.146211	-0.00947207	0.0470061	0.0856978
NGB1402	Sweden	Wild population	NA	NA	4	Orange (1)	NA	0.15164	-0.174511	0.0398589	0.0641638
NGB1403	Sweden	Wild population	NA	NA	4	Orange (1)	NA	0.148313	-0.0848682	0.0393742	0.0685781
NGB1404	Sweden	Wild population	NA	NA	4	Orange (1)	NA	0.159201	0.0620318	0.0366731	0.0481012
NGB1406	Sweden	Wild population	NA	NA	1	Pink (2)	NA	0.188659	-0.0478758	0.0262119	-0.00119441
NGB1407	Sweden	Wild population	NA	NA	4	Orange (1)	NA	0.164998	-0.0724772	0.0367071	0.0451445
NGB1409	Sweden	Wild population	NA	NA	4	Orange (1)	NA	0.16281	0.019796	0.0318654	0.029437
NGB1411	Sweden	Wild population	NA	NA	4	Orange (1)	NA	0.142027	-0.0638194	0.0416048	0.0805131
NGB1413	Sweden	Wild population	NA	NA	4	Orange (1)	NA	0.177169	-0.11805	0.0303495	0.0190214
NGB1414	Sweden	Wild population	NA	NA	4	Orange (1)	NA	0.154945	-0.0745398	0.0401359	0.0647392
NGB1415	Sweden	Wild population	NA	NA	4	Orange (1)	NA	0.152321	-0.049803	0.0379593	0.0563063
NGB1416	Sweden	Wild population	NA	NA	4	Orange (1)	NA	0.146327	-0.0822747	0.0426502	0.0785515
NGB14168	Sweden	Cultivar	NA	NA	1	Pink (2)	NA	0.192494	-0.00417482	0.0244123	-0.0094991
NGB14169	Sweden	Cultivar	NA	NA	1	Pink (2)	NA	0.189508	-0.0377895	0.0342552	0.0257072
NGB1417	Sweden	Wild population	NA	NA	4	Orange (1)	NA	0.155887	-0.115648	0.0424598	0.0708688
NGB14170	Sweden	Cultivar	NA	NA	1	Orange (1)	NA	0.199273	-0.0672999	0.0263585	-0.00621963
NGB14171	Sweden	Cultivar	NA	NA	1	Green (3)	NA	0.201822	0.0181407	0.0237682	-0.0140249
NGB1418	Sweden	Wild population	NA	NA	4	Orange (1)	NA	0.148588	-0.0649127	0.0420478	0.0730031
NGB14186	Sweden	Wild population	NA	NA	3	Orange (1)	NA	0.158905	-0.134154	0.0434622	0.074954
NGB1419	Sweden	Wild population	NA	NA	4	Orange (1)	NA	0.153501	0.015969	0.0384094	0.0589277
NGB14193	Sweden	Wild population	NA	NA	3	Orange (1)	NA	0.171219	0.010277	0.0352711	0.0398443
NGB1420	Sweden	Wild population	NA	NA	4	Orange (1)	NA	0.169913	0.0271279	0.0351502	0.0384958
NGB14205	Sweden	Wild population	NA	NA	3	Orange (1)	NA	0.189277	-0.0876796	0.0358834	0.0318881
NGB1422	Sweden	Wild population	NA	NA	4	Orange (1)	NA	0.17392	-0.0149966	0.02996	0.0174119
NGB14232	Sweden	Wild population	NA	NA	3	Orange (1)	NA	0.185693	-0.142625	0.0336691	0.0276656
NGB14322	Finland	Wild population	NA	NA	1	Purple (4)	NA	0.193363	0.0957263	0.0242298	-0.0105728
NGB14323	Finland	Wild population	NA	NA	1	Orange (1)	NA	0.192861	-0.033471	0.0233956	-0.0137578
NGB14327	Finland	Landrace	NA	NA	1	Orange (1)	NA	0.189626	0.0968723	0.0255959	-0.00389104
NGB14423	Finland	Wild population	NA	NA	1	Orange (1)	NA	0.177946	-0.145581	0.0305482	0.0191635
NGB14424	Finland	Landrace	NA	NA	1	Orange (1)	NA	0.191595	-0.0936606	0.0240853	-0.0105425
NGB14425	Finland	Landrace	NA	NA	1	Orange (1)	NA	0.181942	-0.195414	0.029575	0.0136904
NGB14426	Finland	Landrace	NA	NA	4	Orange (1)	NA	0.163168	-0.0688142	0.0394864	0.0589397
NGB14427	Finland	Landrace	NA	NA	1	Orange (1)	NA	0.197015	-0.0661305	0.025231	-0.0078357
NGB14429	Finland	Landrace	NA	NA	1	Pink (2)	NA	0.194922	-0.0763832	0.0246323	-0.00982085
NGB14431	Finland	Landrace	NA	NA	1	Orange (1)	NA	0.194904	-0.0905308	0.0243191	-0.0104838
NGB14432	Finland	Landrace	NA	NA	1	Purple (4)	NA	0.176874	-0.118823	0.0339626	0.0327325
NGB14433	Finland	Landrace	Late	Diploid	1	Pink (2)	NA	0.194083	0.0120993	0.0251828	-0.00725941
NGB14434	Finland	Landrace	NA	NA	1	Orange (1)	NA	0.19984	-0.0652978	0.0255013	-0.00787425
NGB14435	Finland	Landrace	NA	NA	1	Purple (4)	NA	0.198096	0.0503602	0.0251957	-0.00758745
NGB14437	Finland	Landrace	NA	NA	1	Orange (1)	NA	0.197469	0.00304561	0.0253742	-0.00734147
NGB14438	Finland	Landrace	NA	NA	1	Green (3)	NA	0.187271	-0.110229	0.0277341	0.00471824
NGB14440	Finland	Landrace	NA	NA	4	Orange (1)	NA	0.172821	0.00796074	0.0325501	0.0285152
NGB14441	Finland	Landrace	NA	NA	1	Orange (1)	NA	0.179082	-0.181443	0.030225	0.0177631
NGB14442	Finland	Wild population	NA	NA	1	Orange (1)	NA	0.184179	0.0321761	0.0283856	0.00886639
NGB14443	Finland	Landrace	NA	NA	1	Pink (2)	NA	0.185191	-0.0677585	0.0303102	0.0153791
NGB14444	Finland	Cultivar	NA	NA	1	Orange (1)	NA	0.186653	0.0586729	0.0273584	0.00365968
NGB14448	Finland	Wild population	NA	NA	1	Pink (2)	NA	0.187787	-0.00543702	0.030088	0.0135091
NGB14449	Finland	Landrace	NA	NA	3	Orange (1)	NA	0.148021	0.0386593	0.0484807	0.101172
NGB14450	Finland	Wild population	NA	NA	3	Orange (1)	NA	0.175535	-0.119265	0.0317623	0.0242672
NGB14451	Finland	Landrace	NA	NA	1	Orange (1)	NA	0.180495	-0.0453008	0.0284012	0.00985027
NGB14452	Finland	Landrace	NA	NA	1	Orange (1)	NA	0.188201	-0.026813	0.0255249	-0.00400458
NGB14454	Finland	Cultivar	NA	NA	1	Orange (1)	NA	0.186886	-0.142958	0.0274911	0.0042892
NGB15485	Denmark	Wild population	NA	NA	1	Orange (1)	NA	0.191044	-0.0111108	0.0301691	0.00991524
NGB15517	Norway	Landrace	NA	NA	5	Orange (1)	NA	0.167628	-0.0251943	0.0397564	0.0569568
NGB15521	Norway	Landrace	NA	NA	1	Pink (2)	NA	0.193806	-0.0846246	0.0277361	0.00297673
NGB15534	Norway	Wild population	NA	NA	3	Orange (1)	NA	0.173164	-0.0591906	0.0358336	0.0410649
NGB15539	Norway	Wild population	NA	NA	3	Orange (1)	NA	0.174144	-0.238201	0.0416903	0.0594186
NGB15558	Norway	Wild population	NA	NA	5	Orange (1)	NA	0.163976	0.0473343	0.0437578	0.073473
NGB15562	Norway	Wild population	NA	NA	5	Orange (1)	NA	0.177181	-0.0824367	0.0383562	0.0481072
NGB15587	Norway	Wild population	NA	NA	3	Orange (1)	NA	0.176104	0.0494568	0.0383337	0.0485466
NGB15595	Norway	Wild population	NA	NA	3	Orange (1)	NA	0.172509	-0.0498398	0.0383774	0.0463237
NGB15596	Norway	Wild population	NA	NA	3	Orange (1)	NA	0.191907	-0.231349	0.0292449	0.00896665
NGB15602	Norway	Wild population	NA	NA	3	Orange (1)	NA	0.185826	0.013042	0.0345871	0.0218798
NGB15608	Norway	Wild population	NA	NA	1	Purple (4)	NA	0.200187	0.0186584	0.0247036	-0.0100185
NGB15614	Norway	Wild population	NA	NA	1	Orange (1)	NA	0.178462	0.0143969	0.034796	0.0350844
NGB15623	Norway	Wild population	NA	NA	1	Pink (2)	NA	0.192148	0.0316919	0.026178	-0.00245551
NGB15639	Norway	Wild population	NA	NA	3	Orange (1)	NA	0.194586	-0.100715	0.0328664	0.0120082
NGB15643	Norway	Wild population	NA	NA	5	Orange (1)	NA	0.171669	0.00820885	0.039998	0.0524993
NGB15652	Norway	Wild population	NA	NA	3	Orange (1)	NA	0.193288	0.00727865	0.0297074	0.00786851
NGB1571	Norway	Wild population	NA	NA	5	Orange (1)	NA	0.173832	-0.0598074	0.0426233	0.0610048
NGB1572	Norway	Wild population	NA	NA	3	Orange (1)	NA	0.183501	-0.121468	0.0332534	0.0247345
NGB1573	Norway	Wild population	NA	NA	3	Orange (1)	NA	0.181584	0.0238837	0.0296409	0.0145263
NGB1574	Norway	Wild population	NA	NA	5	Orange (1)	NA	0.163052	0.0622839	0.0437371	0.0723325
NGB1575	Norway	Wild population	NA	NA	5	Orange (1)	NA	0.176538	0.00659632	0.0393428	0.0428402
NGB1577	Norway	Wild population	NA	NA	3	Orange (1)	NA	0.182204	-0.102103	0.0298501	0.0153233
NGB1578	Norway	Wild population	NA	NA	3	Orange (1)	NA	0.194586	-0.148203	0.0353769	0.0304115
NGB1579	Norway	Wild population	NA	NA	5	Orange (1)	NA	0.186659	0.00554862	0.0309863	0.0146072
NGB1580	Norway	Wild population	NA	NA	5	Orange (1)	NA	0.189741	-0.113701	0.0324629	0.019363
NGB1581	Norway	Wild population	NA	NA	5	Orange (1)	NA	0.179284	-0.0856517	0.0358389	0.0384238
NGB1582	Norway	Wild population	NA	NA	3	Orange (1)	NA	0.180262	0.0497677	0.0331043	0.0267824
NGB1583	Norway	Wild population	NA	NA	3	Orange (1)	NA	0.190519	-0.227416	0.0273398	0.00223532
NGB1584	Norway	Wild population	NA	NA	5	Orange (1)	NA	0.179908	-0.0370299	0.0418049	0.0546174
NGB1585	Norway	Wild population	NA	NA	3	Orange (1)	NA	0.187713	-0.0408685	0.0385443	0.0352553
NGB1586	Norway	Wild population	NA	NA	1	Orange (1)	NA	0.192992	-0.0763644	0.0272035	0.00112405
NGB1587	Norway	Wild population	NA	NA	1	Orange (1)	NA	0.191644	-0.0554869	0.0296048	0.0103021
NGB161	Finland	Landrace	NA	NA	4	Orange (1)	NA	0.177926	0.000665107	0.0264028	0.00278428
NGB16201	Sweden	Wild population	NA	NA	3	Orange (1)	NA	0.186423	-0.0683249	0.0340584	0.0290134
NGB16202	Sweden	Wild population	NA	NA	3	Orange (1)	NA	0.186688	-0.133023	0.0290086	0.00994465
NGB16206	Sweden	Wild population	NA	NA	1	Orange (1)	NA	0.188745	0.0207717	0.0293733	0.0103944
NGB16624	Sweden	Landrace	NA	NA	3	Orange (1)	NA	0.170738	-0.028767	0.0341336	0.0358762
NGB16627	Sweden	Wild population	NA	NA	1	Orange (1)	NA	0.174275	-0.0575008	0.0335037	0.0321709
NGB16628	Sweden	Wild population	NA	NA	4	Orange (1)	NA	0.161793	NA	0.0362703	0.0486055
NGB16629	Sweden	Wild population	NA	NA	1	Green (3)	NA	0.197773	-0.00494507	0.0289115	0.00330115
NGB169	Finland	Landrace	NA	NA	1	Green (3)	NA	0.197841	0.0459675	0.0268702	-0.00201552
NGB16919	Sweden	Wild population	NA	NA	4	Orange (1)	NA	0.169684	-0.0400859	0.0394914	0.0549794
NGB16921	Sweden	Wild population	NA	NA	3	Orange (1)	NA	0.174975	-0.141095	0.0306435	0.0204442
NGB16922	Sweden	Wild population	NA	NA	3	Orange (1)	NA	0.175476	-0.155292	0.0301243	0.0187531
NGB16923	Sweden	Wild population	NA	NA	3	Orange (1)	NA	0.172307	-0.00468016	0.0338375	0.0333657
NGB16927	Sweden	Wild population	NA	NA	3	Orange (1)	NA	0.193521	-0.121267	0.0268889	-0.000268066
NGB16929	Sweden	Wild population	NA	NA	3	Orange (1)	NA	0.178256	0.0097792	0.0310609	0.021092
NGB16940	Sweden	Wild population	NA	NA	1	Orange (1)	NA	0.19079	-0.0214673	0.0275183	0.0031038
NGB16949	Sweden	Wild population	NA	NA	1	Orange (1)	NA	0.189728	0.0304221	0.0257062	-0.00377946
NGB16951	Sweden	Wild population	NA	NA	1	Green (3)	NA	0.189757	-0.102625	0.0295825	0.0111973
NGB16955	Sweden	Wild population	NA	NA	3	Orange (1)	NA	0.187599	-0.0462752	0.0330538	0.0243802
NGB16957	Sweden	Wild population	NA	NA	1	Pink (2)	NA	0.191529	-0.0364109	0.0275683	0.00279392
NGB16959	Sweden	Wild population	NA	NA	3	Orange (1)	NA	0.159238	-0.00749395	0.043829	0.0762959
NGB16960	Sweden	Wild population	NA	NA	2	Green (3)	NA	0.158032	-0.200267	0.0523831	0.104763
NGB16968	Sweden	Wild population	NA	NA	3	Orange (1)	NA	0.184179	-0.144108	0.0363795	0.0382055
NGB16969	Sweden	Wild population	NA	NA	3	Orange (1)	NA	0.17822	-0.00633992	0.0319063	0.0241054
NGB16970	Sweden	Wild population	NA	NA	3	Green (3)	NA	0.182192	0.0214943	0.0336266	0.0271642
NGB16982	Sweden	Wild population	NA	NA	3	Orange (1)	NA	0.185329	-0.0566306	0.0290612	0.0107089
NGB16985	Sweden	Wild population	NA	NA	3	Orange (1)	NA	0.176836	-0.0686544	0.0406382	0.0568374
NGB16990	Sweden	Wild population	NA	NA	3	Orange (1)	NA	0.164816	-0.0127894	0.0364762	0.047672
NGB16992	Sweden	Wild population	NA	NA	5	Orange (1)	NA	0.160613	-0.0095556	0.0452462	0.0783731
NGB17013	Sweden	Wild population	NA	NA	3	Orange (1)	NA	0.165709	-0.00181421	0.0379952	0.0474882
NGB17015	Sweden	Wild population	NA	NA	4	Orange (1)	NA	0.165831	-0.000706559	0.0323174	0.0287914
NGB17023	Sweden	Wild population	NA	NA	4	Orange (1)	NA	0.164973	-0.0693361	0.033071	0.0352906
NGB17034	Sweden	Wild population	NA	NA	4	Orange (1)	NA	0.178934	NA	0.0284134	0.0106506
NGB17048	Sweden	Wild population	NA	NA	3	Orange (1)	NA	0.178182	-0.0687959	0.0330034	0.0286496
NGB17052	Sweden	Wild population	NA	NA	4	Orange (1)	NA	0.174371	-0.022913	0.0338687	0.0317312
NGB17060	Sweden	Wild population	NA	NA	3	Orange (1)	NA	0.185452	-0.201456	0.0360407	0.0361175
NGB17064	Sweden	Wild population	NA	NA	3	Orange (1)	NA	0.177863	0.0587784	0.0315406	0.0227479
NGB17068	Sweden	Wild population	NA	NA	1	Orange (1)	NA	0.186557	0.067747	0.0256967	-0.00266627
NGB17075	Sweden	Wild population	NA	NA	1	Orange (1)	NA	0.175785	-0.0051321	0.038437	0.0454784
NGB17077	Sweden	Wild population	NA	NA	4	Orange (1)	NA	0.156434	-0.0230749	0.0378338	0.054997
NGB17086	Sweden	Wild population	NA	NA	3	Orange (1)	NA	0.181285	-0.0100162	0.02879	0.0111569
NGB171	Finland	Landrace	NA	NA	1	Purple (4)	NA	0.195629	-0.19274	0.0277693	0.00110087
NGB172	Finland	Landrace	NA	NA	1	Orange (1)	NA	0.193954	0.100906	0.027386	0.00109013
NGB1729	Denmark	Cultivar	NA	NA	1	Green (3)	NA	0.192934	-0.00637045	0.0280913	0.00439586
NGB1730	Denmark	Cultivar	NA	NA	2	Green (3)	NA	0.194081	-0.0805401	0.0272159	0.000241336
NGB1731	Denmark	Cultivar	NA	NA	1	Green (3)	NA	0.194298	NA	0.0281413	0.00402353
NGB1732	Denmark	Cultivar	NA	NA	2	Green (3)	NA	0.189468	-0.247689	0.0303747	0.0140915
NGB1733	Denmark	Cultivar	NA	NA	1	Green (3)	NA	0.189028	0.00530444	0.026963	0.00109938
NGB1734	Denmark	Cultivar	NA	NA	1	Green (3)	NA	0.194271	0.00761506	0.0279353	0.00268029
NGB1735	Sweden	Cultivar	NA	NA	1	Green (3)	NA	0.198972	-0.0673481	0.0288568	0.00504432
NGB1736	Denmark	Cultivar	NA	NA	1	Green (3)	NA	0.203558	0.00401449	0.0308671	0.000278083
NGB1737	Denmark	Cultivar	NA	NA	2	Green (3)	NA	0.189625	-0.0813681	0.0296675	0.00855159
NGB1738	Denmark	Cultivar	NA	NA	1	Green (3)	NA	0.192022	0.0303391	0.0313736	0.0141526
NGB1739	Denmark	Cultivar	NA	NA	1	Green (3)	NA	0.196141	-0.00535073	0.0286348	0.00515555
NGB1740	Denmark	Cultivar	NA	NA	2	Green (3)	NA	0.185157	-0.0717108	0.0294564	0.0116427
NGB1741	Denmark	Cultivar	NA	NA	1	Green (3)	NA	0.194165	-0.0800923	0.0293926	0.00777509
NGB1742	Denmark	Cultivar	NA	NA	2	Green (3)	NA	0.186819	-0.00382619	0.0281972	0.00652013
NGB1743	Denmark	Cultivar	NA	NA	1	Green (3)	NA	0.189503	-0.112204	0.027585	0.00352567
NGB18260	Finland	Landrace	NA	NA	4	Orange (1)	NA	0.14515	-0.0486826	0.0418967	0.0766448
NGB18262	Finland	Landrace	NA	NA	4	Orange (1)	NA	0.147313	-0.0926007	0.0357607	0.0551522
NGB18265	Finland	Landrace	NA	NA	4	Orange (1)	NA	0.147224	-0.0413841	0.0374989	0.0595559
NGB18266	Finland	Landrace	NA	NA	4	Orange (1)	NA	0.171245	-0.0315713	0.0367563	0.0428198
NGB18270	Finland	Landrace	NA	NA	4	Orange (1)	NA	0.164825	0.0817236	0.0318808	0.0288633
NGB18499	Sweden	Wild population	NA	NA	4	Orange (1)	NA	0.183324	-0.0514122	0.0293942	0.0126846
NGB18505	Sweden	Wild population	Late	Diploid	4	Orange (1)	NA	0.173083	-0.200973	0.0315139	0.0239596
NGB18517	Sweden	Wild population	NA	NA	4	Orange (1)	NA	0.183809	-0.0683853	0.0263459	0.000838703
NGB18536	Sweden	Landrace	Late	Diploid	4	Orange (1)	NA	0.176247	-0.137019	0.0278228	0.00901601
NGB18560	Sweden	Wild population	NA	NA	1	Green (3)	NA	0.199785	-0.158996	0.030983	0.00301532
NGB18564	Sweden	Wild population	NA	NA	1	Orange (1)	NA	0.194213	-0.0169001	0.0260953	-0.00369573
NGB187	Finland	Landrace	NA	NA	1	Pink (2)	NA	0.195873	0.126066	0.0268194	-0.00146091
NGB21283	Norway	Wild population	NA	NA	5	Orange (1)	NA	0.108357	-0.0152051	0.0802101	0.221713
NGB21376	Norway	Wild population	NA	NA	3	Orange (1)	NA	0.194002	-0.173802	0.0306839	0.0139495
NGB21379	Norway	Wild population	NA	NA	5	Orange (1)	NA	0.162937	-0.0473242	0.0514078	0.0915834
NGB21380	Norway	Wild population	NA	NA	5	Orange (1)	NA	0.139875	-0.0507647	0.0608738	0.139984
NGB2194	Norway	Landrace	NA	NA	1	Orange (1)	NA	0.184698	-0.0202176	0.031962	0.021662
NGB2202	Norway	Landrace	NA	NA	1	Pink (2)	NA	0.186828	0.0125346	0.0290303	0.00985604
NGB2348	Sweden	Breeding population	NA	NA	2	Green (3)	NA	0.187281	-0.0478555	0.0308883	0.0166606
NGB2392	Sweden	Landrace	NA	NA	1	Pink (2)	NA	0.200166	-0.0747787	0.0260042	-0.0066471
NGB24048	Norway	Breeding population	NA	NA	1	Pink (2)	NA	0.198766	-0.0468546	0.0248891	-0.00943742
NGB24054	Norway	Breeding population	NA	NA	1	Pink (2)	NA	0.199969	0.0255698	0.026401	-0.00371926
NGB24057	Norway	Breeding population	NA	NA	1	Orange (1)	NA	0.192641	-0.13028	0.0241967	-0.0104586
NGB24062	Norway	Breeding population	NA	NA	1	Green (3)	NA	0.194631	-0.0498664	0.0248655	-0.0109755
NGB24065	Norway	Breeding population	NA	NA	1	Orange (1)	NA	0.197539	-0.151592	0.0257901	-0.00541462
NGB24176	Russian Federation	Wild population	NA	NA	4	Orange (1)	NA	0.156903	-0.00118797	0.0342926	0.0422199
NGB2463	Sweden	Landrace	NA	NA	1	Orange (1)	NA	0.197843	0.0102927	0.0244973	-0.0106681
NGB24772	Finland	Landrace	NA	NA	1	Orange (1)	NA	0.168762	0.0572276	0.0390897	0.0435364
NGB2496	Sweden	Landrace	NA	NA	1	Orange (1)	NA	0.189557	-0.0133065	0.0267891	0.000437808
NGB2544	Sweden	Wild population	NA	NA	3	Orange (1)	NA	0.177356	0.0120675	0.0348797	0.0350795
NGB2588	Denmark	Cultivar	NA	NA	1	Green (3)	NA	0.200372	0.0793388	0.027356	-3.45769e-05
NGB2814	Finland	Landrace	NA	NA	1	Purple (4)	NA	0.194567	-0.166236	0.0249901	-0.00802705
NGB2827	Finland	Landrace	NA	NA	1	Orange (1)	NA	0.195382	-0.122679	0.0269302	-0.00157505
NGB2828	Finland	Landrace	NA	NA	1	Orange (1)	NA	0.182694	-0.0243901	0.0302945	0.0134597
NGB2830	Finland	Landrace	NA	NA	1	Orange (1)	NA	0.194129	0.0298605	0.025439	-0.00616548
NGB2834	Finland	Landrace	NA	NA	1	Orange (1)	NA	0.18887	0.031229	0.0251392	-0.00564623
NGB2838	Finland	Landrace	NA	NA	1	Orange (1)	NA	0.196344	-0.101284	0.0252611	-0.00771156
NGB2839	Finland	Landrace	NA	NA	1	Pink (2)	NA	0.196635	0.0115922	0.0242671	-0.0113625
NGB2840	Finland	Landrace	NA	NA	1	Orange (1)	NA	0.197474	0.0597067	0.024307	-0.011211
NGB4064	Finland	Cultivar	NA	NA	1	Pink (2)	NA	0.192792	-0.0865299	0.0261445	-0.00318106
NGB4083	Sweden	Landrace	NA	NA	1	Orange (1)	NA	0.200737	0.0559765	0.025806	-0.00607525
NGB4108	Denmark	Cultivar	NA	NA	1	Pink (2)	NA	0.189766	-0.104484	0.0276844	0.00388822
NGB4124	Denmark	Cultivar	NA	NA	1	Green (3)	NA	0.189418	-0.0319631	0.029074	0.00865172
NGB4125	Denmark	Cultivar	NA	NA	1	Green (3)	NA	0.18733	0.0165994	0.0286633	0.00781408
NGB4126	Denmark	Cultivar	NA	NA	2	Green (3)	NA	0.182011	-0.0560346	0.0318693	0.0223544
NGB4415	Finland	Landrace	NA	NA	1	Orange (1)	NA	0.194881	-0.0930383	0.0253278	-0.00688581
NGB4430	Finland	Landrace	NA	NA	1	Orange (1)	NA	0.196171	-0.0294605	0.0266511	-0.00217101
NGB6184	Sweden	Landrace	NA	NA	1	Pink (2)	NA	0.200847	-0.0206486	0.0248781	-0.0106032
NGB6733	Norway	Wild population	NA	NA	5	Orange (1)	NA	0.167291	-0.0627495	0.0402838	0.0578332
NGB6734	Norway	Wild population	NA	NA	3	Orange (1)	NA	0.181375	-0.0122589	0.0313464	0.0202818
NGB6735	Norway	Wild population	NA	NA	3	Orange (1)	NA	0.19163	-0.0400613	0.0339594	0.0168213
NGB6736	Norway	Wild population	NA	NA	5	Orange (1)	NA	0.174507	-0.00790189	0.0374169	0.0435764
NGB6737	Norway	Wild population	NA	NA	5	Orange (1)	NA	0.165786	-0.0396774	0.0388042	0.0543095
NGB6738	Norway	Wild population	NA	NA	3	Orange (1)	NA	0.192605	-0.0195018	0.0295015	0.000151656
NGB6739	Norway	Wild population	NA	NA	3	Orange (1)	NA	0.178632	-0.0025233	0.0368814	0.0403583
NGB6740	Norway	Wild population	NA	NA	1	Orange (1)	NA	0.200822	-0.0167493	0.0267866	-0.00271109
NGB6741	Norway	Wild population	NA	NA	3	Orange (1)	NA	0.193797	0.0103138	0.0275238	0.00192979
NGB6742	Norway	Wild population	NA	NA	1	Orange (1)	NA	0.191488	-0.138024	0.0273098	-0.000413414
NGB6743	Norway	Wild population	NA	NA	1	Orange (1)	NA	0.181401	NA	0.0326482	0.0255951
NGB6744	Norway	Wild population	NA	NA	1	Orange (1)	NA	0.197394	0.00760104	0.0263871	-0.00327901
NGB6746	Norway	Wild population	NA	NA	1	Orange (1)	NA	0.181123	0.0512556	0.0335378	0.0288456
NGB6747	Norway	Wild population	NA	NA	5	Orange (1)	NA	0.165124	-0.0736845	0.0401855	0.0575061
NGB6748	Norway	Wild population	NA	NA	5	Orange (1)	NA	0.194084	0.00905041	0.0356096	0.0219711
NGB6749	Norway	Wild population	NA	NA	1	Orange (1)	NA	0.196686	0.0205603	0.0281323	0.00297354
NGB6750	Norway	Wild population	NA	NA	5	Orange (1)	NA	0.177963	0.0101424	0.0343297	0.0335093
NGB6751	Norway	Wild population	NA	NA	5	Orange (1)	NA	0.165212	-0.0402194	0.0407883	0.0584585
NGB6752	Norway	Wild population	NA	NA	5	Orange (1)	NA	0.149733	0.0454896	0.0495494	0.104821
NGB6753	Norway	Wild population	NA	NA	1	Pink (2)	NA	0.196584	-0.0213924	0.0285189	0.00224547
NGB6754	Norway	Wild population	NA	NA	1	Orange (1)	NA	0.183938	-0.0374818	0.0285321	0.00932927
NGB6755	Norway	Wild population	NA	NA	4	Orange (1)	NA	0.188032	0.00693712	0.0305506	0.010695
NGB6756	Norway	Wild population	NA	NA	1	Pink (2)	NA	0.195464	0.00451257	0.0277252	0.00190602
NGB6757	Norway	Wild population	NA	NA	5	Orange (1)	NA	0.163059	0.0205719	0.0433147	0.0714683
NGB6758	Norway	Wild population	NA	NA	3	Orange (1)	NA	0.174969	0.0251371	0.0404049	0.0482678
NGB6759	Norway	Wild population	NA	NA	1	Orange (1)	NA	0.186543	0.0463692	0.0323693	0.0215013
NGB7113	Norway	Wild population	NA	NA	1	Orange (1)	NA	0.181207	0.0335942	0.0347525	0.0335793
NGB7114	Norway	Wild population	NA	NA	4	Orange (1)	NA	0.154907	0.00214992	0.0427367	0.0672648
NGB7115	Norway	Wild population	NA	NA	4	Orange (1)	NA	0.163002	-0.065313	0.0365733	0.0476724
NGB7116	Norway	Wild population	NA	NA	3	Orange (1)	NA	0.170528	-0.0629396	0.0467934	0.0700356
NGB7117	Norway	Wild population	NA	NA	1	Orange (1)	NA	0.178648	-0.0773455	0.0333506	0.0298389
NGB7118	Norway	Wild population	NA	NA	5	Orange (1)	NA	0.169151	0.038005	0.045369	0.0739887
NGB7121	Norway	Wild population	NA	NA	5	Orange (1)	NA	0.179285	-0.176425	0.0390277	0.041236
NGB7122	Norway	Wild population	NA	NA	5	Orange (1)	NA	0.156475	-0.0757642	0.0649335	0.132474
NGB8382	Denmark	Cultivar	NA	NA	2	Green (3)	NA	0.191112	-0.00932159	0.0284812	0.00654815
NGB8391	Denmark	Cultivar	NA	NA	1	Green (3)	NA	0.201091	-0.130217	0.0289808	0.00469581
NGB8393	Denmark	Cultivar	NA	NA	1	Green (3)	NA	0.200512	-0.151638	0.0341548	0.0141935
NGB9228	Denmark	Cultivar	NA	NA	2	Green (3)	NA	0.200491	0.110721	0.0294229	0.00642799
NGB9966	Sweden	Landrace	NA	NA	1	Orange (1)	NA	0.193073	0.0608223	0.0269797	0.000495507
LM77134	Lantmännen	Diploid	Middle-late	Diploid	2	Green (3)	VAR	0.178615	-0.0324884	0.0316639	0.0220939
Peggy	Lantmännen	Tetraploid	Late	Tetraploid	1	Pink (2)	VAR	0.186963	-0.150917	0.0249504	-0.00577486
LM77065	Lantmännen	Diploid	Middle-late	Diploid	2	Green (3)	SYN	0.172212	-0.0724026	0.0353702	0.0365808
LM77066	Lantmännen	Diploid	Middle-late	Diploid	2	Green (3)	SYN	0.181805	0.0370751	0.0354485	0.0326805
LM77082	Lantmännen	Diploid	Middle-late	Diploid	2	Green (3)	SYN	0.174481	0.0371529	0.0408641	0.0589144
LM77084	Lantmännen	Diploid	Middle-late	Diploid	2	Green (3)	SYN	0.182027	0.0217081	0.0315273	0.0208775
LM77385	Lantmännen	Tetraploid	Middle-late	Tetraploid	2	Pink (2)	SYN	0.19563	0.00193976	0.0261748	-0.0037525
LM77386	Lantmännen	Tetraploid	Middle-late	Tetraploid	2	Green (3)	SYN	0.190802	0.0037115	0.0300329	0.0116027
LM77087	Lantmännen	Diploid	Middle-late	Diploid	2	Green (3)	SYN	0.193257	0.0946129	0.0294356	0.00931383
LM77093	Lantmännen	Diploid	Middle-late	Diploid	2	Green (3)	SYN	0.186014	0.000962882	0.0337584	0.0277249
LM77095	Lantmännen	Diploid	Middle-late	Diploid	2	Green (3)	SYN	0.188246	-0.0187438	0.0295988	0.0116228
LM77098	Lantmännen	Diploid	Middle-late	Diploid	2	Green (3)	SYN	0.193259	0.0621728	0.0304868	0.0123807
LM77402	Lantmännen	Tetraploid	Middle-late	Tetraploid	1	Pink (2)	SYN	0.194691	-0.00243064	0.028127	0.00354105
LM77099	Lantmännen	Diploid	Middle-late	Diploid	2	Green (3)	SYN	0.191016	-0.0826379	0.027861	0.00374074
LM77103	Lantmännen	Diploid	Middle-late	Diploid	2	Green (3)	SYN	0.203059	-0.00341153	0.0341875	0.0194122
LM77129	Lantmännen	Diploid	Middle-late	Diploid	2	Green (3)	SYN	0.17998	-0.0152567	0.0385323	0.0462861
LM77131	Lantmännen	Diploid	Middle-late	Diploid	2	Green (3)	SYN	0.186328	0.125428	0.029904	0.013252
LM77403	Lantmännen	Tetraploid	Middle-late	Tetraploid	2	Pink (2)	SYN	0.191813	-0.0107682	0.0241767	-0.0107543
LM77136	Lantmännen	Diploid	Middle-late	Diploid	2	Green (3)	SYN	0.188592	0.0130075	0.034173	0.0254477
LM77405	Lantmännen	Tetraploid	Middle-late	Tetraploid	1	Pink (2)	SYN	0.19641	-0.01985	0.0281962	0.00349559
LM77191	Lantmännen	Diploid	Late	Diploid	1	Pink (2)	SYN	0.184245	0.0870308	0.0445805	0.055501
SW ARES	Lantmännen	Diploid	Middle-late	Diploid	2	Green (3)	VAR	0.194931	-0.0345828	0.0338238	0.0221106
LM77406	Lantmännen	Tetraploid	Middle-late	Tetraploid	1	Green (3)	SYN	0.189611	0.0272855	0.0293499	0.00985059
LM77413	Lantmännen	Tetraploid	Middle-late	Tetraploid	2	Green (3)	SYN	0.198746	0.0498131	0.0255357	-0.00658321
LM77139	Lantmännen	Diploid	Middle-late	Diploid	2	Pink (2)	SYN	0.184652	0.00614055	0.033652	0.0275713
LM77419	Lantmännen	Tetraploid	Middle-late	Tetraploid	2	Green (3)	SYN	0.194487	-0.13489	0.0271458	-0.000353373
LM77421	Lantmännen	Tetraploid	Middle-late	Tetraploid	1	Green (3)	SYN	0.197179	0.0415665	0.0275774	0.00137202
LM77422	Lantmännen	Tetraploid	Middle-late	Tetraploid	2	Green (3)	SYN	0.192434	0.00774371	0.0279326	0.00396618
LM77424	Lantmännen	Tetraploid	Middle-late	Tetraploid	2	Pink (2)	SYN	0.19941	-0.0954339	0.0283398	0.00287646
LM77428	Lantmännen	Tetraploid	Middle-late	Tetraploid	1	Green (3)	SYN	0.198019	-0.0302113	0.0293549	0.00735901
LM77146	Lantmännen	Diploid	Middle-late	Diploid	2	Green (3)	SYN	0.192912	-0.0229148	0.0341575	0.0258195
LM77153	Lantmännen	Diploid	Middle-late	Diploid	2	Green (3)	SYN	0.182022	-0.197341	0.0326187	0.0250662
LM77429	Lantmännen	Tetraploid	Middle-late	Tetraploid	1	Green (3)	SYN	0.199868	0.000342898	0.0277617	0.000576773
LM77430	Lantmännen	Tetraploid	Middle-late	Tetraploid	1	Green (3)	SYN	0.196314	0.0152935	0.028645	0.00467843
LM77432	Lantmännen	Tetraploid	Middle-late	Tetraploid	2	Pink (2)	SYN	0.201554	0.0510444	0.0264604	-0.00380798
LM77434	Lantmännen	Tetraploid	Middle-late	Tetraploid	2	Green (3)	SYN	0.200585	-0.037864	0.0302525	0.008706
LM77168	Lantmännen	Diploid	Middle-late	Diploid	2	Green (3)	SYN	0.178434	-0.0630814	0.0339911	0.0313445
LM77436	Lantmännen	Tetraploid	Middle-late	Tetraploid	1	Green (3)	SYN	0.202563	0.0688875	0.0295715	0.00556869
LM77437	Lantmännen	Tetraploid	Middle-late	Tetraploid	1	Pink (2)	SYN	0.196294	-0.0521267	0.0255228	-0.00649276
LM77438	Lantmännen	Tetraploid	Middle-late	Tetraploid	2	Green (3)	SYN	0.204122	-0.0962007	0.0250179	-0.0111881
LM77175	Lantmännen	Diploid	Middle-late	Diploid	2	Green (3)	SYN	0.193724	-0.0598712	0.0248506	-0.00825017
LM77440	Lantmännen	Tetraploid	Middle-late	Tetraploid	2	Green (3)	SYN	0.205697	-0.00600766	0.0261673	-0.00748019
LM77441	Lantmännen	Tetraploid	Middle-late	Tetraploid	1	Pink (2)	VAR	0.196083	-0.0154386	0.0256417	-0.00543485
SW YNGVE	Lantmännen	Diploid	Late	Diploid	1	Pink (2)	VAR	0.189633	0.0711682	0.0314712	0.0178334
LM77444	Lantmännen	Tetraploid	Middle-late	Tetraploid	1	Pink (2)	SYN	0.189663	0.000762032	0.0259451	-0.00285153
LM77446	Lantmännen	Tetraploid	Middle-late	Tetraploid	1	Pink (2)	SYN	0.196907	-0.0489963	0.0231456	-0.0161064
LM77209	Lantmännen	Diploid	Late	Diploid	1	Purple (4)	SYN	0.191928	0.0458272	0.0313416	0.0165692
LM77448	Lantmännen	Tetraploid	Middle-late	Tetraploid	1	Pink (2)	SYN	0.195475	0.0305628	0.0222544	-0.0187925
LM77211	Lantmännen	Diploid	Late	Diploid	1	Orange (1)	SYN	0.194091	-0.0291965	0.0272676	0.000987004
LM77212	Lantmännen	Diploid	Late	Diploid	1	Pink (2)	SYN	0.198038	-0.127849	0.0266879	-0.00230426
LM77468	Lantmännen	Tetraploid	Middle-late	Tetraploid	1	Pink (2)	SYN	0.1996	-0.0492441	0.0259822	-0.00596014
LM77469	Lantmännen	Tetraploid	Middle-late	Tetraploid	2	Green (3)	SYN	0.192262	-0.00673056	0.0252683	-0.00623267
LM77473	Lantmännen	Tetraploid	Middle-late	Tetraploid	1	Pink (2)	SYN	0.193117	-0.0341998	0.0244754	-0.00970814
LM77243	Lantmännen	Diploid	Late	Diploid	1	Green (3)	SYN	0.195212	-0.0356922	0.0372883	0.0273776
LM77474	Lantmännen	Tetraploid	Middle-late	Tetraploid	1	Pink (2)	SYN	0.194441	0.0232364	0.0253352	-0.00659509
LM77244	Lantmännen	Diploid	Late	Diploid	1	Pink (2)	SYN	0.194319	0.105276	0.0329542	0.0216277
LM77246	Lantmännen	Diploid	Late	Diploid	1	Pink (2)	SYN	0.18793	0.0352558	0.0290557	0.00976693
LM77478	Lantmännen	Tetraploid	Middle-late	Tetraploid	1	Pink (2)	SYN	0.197066	0.00232486	0.0248007	-0.00971668
LM77283	Lantmännen	Diploid	Late	Diploid	1	Pink (2)	SYN	0.196686	-0.12186	0.0279061	0.00223221
LM77481	Lantmännen	Tetraploid	Middle-late	Tetraploid	1	Pink (2)	SYN	0.189979	-0.0402854	0.0272035	0.00169481
LM77286	Lantmännen	Diploid	Late	Diploid	1	Pink (2)	SYN	0.191379	-0.114907	0.0270729	0.000933976
LM77496	Lantmännen	Tetraploid	Middle-late	Tetraploid	1	Pink (2)	SYN	0.192045	-0.00290124	0.0260895	-0.00298487
LM77288	Lantmännen	Diploid	Late	Diploid	1	Pink (2)	SYN	0.199312	-0.0326254	0.0277584	0.00054947
LM77289	Lantmännen	Diploid	Late	Diploid	1	Pink (2)	SYN	0.197091	0.0441559	0.0255658	-0.00650578
LM77290	Lantmännen	Diploid	Late	Diploid	1	Pink (2)	SYN	0.197486	-0.0983108	0.0265067	-0.00322781
LM77504	Lantmännen	Tetraploid	Middle-late	Tetraploid	1	Pink (2)	SYN	0.196987	0.00614421	0.0237067	-0.0137488
LM77294	Lantmännen	Diploid	Late	Diploid	1	Pink (2)	SYN	0.184045	-0.00544843	0.0318876	0.0217752
LM77509	Lantmännen	Tetraploid	Middle-late	Tetraploid	1	Pink (2)	SYN	0.193345	-0.0601905	0.0275475	0.00213856
LM77305	Lantmännen	Diploid	Late	Diploid	2	Pink (2)	SYN	0.198615	-0.0074819	0.0278494	0.00159339
LM77332	Lantmännen	Diploid	Late	Diploid	1	Pink (2)	SYN	0.196412	-0.00755376	0.0281983	0.00316095
LM77348	Lantmännen	Diploid	Late	Diploid	1	Pink (2)	SYN	0.190096	0.00967157	0.0270482	0.00111424
LM77351	Lantmännen	Diploid	Late	Diploid	1	Pink (2)	SYN	0.188998	-0.0537678	0.0286069	0.00707594
LM77528	Lantmännen	Tetraploid	Middle-late	Tetraploid	1	Pink (2)	SYN	0.190249	0.00823615	0.0252028	-0.00641112
Vicky	Lantmännen	Tetraploid	Middle-late	Tetraploid	2	Green (3)	VAR	0.195373	0.0196406	0.0243821	-0.0107608
LM77352	Graminor	Diploid	Late	Diploid	1	Pink (2)	SYN	0.195447	0.0297592	0.0293607	0.00823146
							Means	0.18317	-0.0350387	0.0321663	0.0219965
