# Supplementary material for: Discovering candidate SNPs for resilience breeding of red clover
Source: Front Plant Sci. 2022 Sep 28;13:997860. doi: 10.3389/fpls.2022.997860 (PMC9554550; doi:10.3389/fpls.2022.997860)
Supplement: Supplementary file 3 [file Table_2.xlsx]

## Sheet: Blad1
SNP_ID	chromosome/contig	SNP position in chromosome/contig	reference allele	alternate allele	SNP position in reference sequence	Reference sequence
ASHM01000179D-NovoA	4	28657408	G	T	642	TCACCCACGAAAACTGTGCATTGTGGAATTTGTTATTGACTCCAGCTAGATGTGAGTCAAGAGGGTTGAGCTTGAGCAATCTTGGTGCAGCAATCCTATTTCCCATTCTTCCAGCAAAACCATTTTTAGTTTTTCCATCTTTATCAGTAAAGACAGTACAAATAACAATCAAGTAAGTATCTGTGGTTCCCACAATCCACTTTCCATCAAAAGTTACATCAACATGAGTAACTGGCGAACCAAGTCCAGGAAAAGCGGTTTTCGCCTGCCTCATAGAGTTGATCGAATACAGCCGAATCTTTCCATCCAAAGAACCAACAACAACAGAACCATCACCAGTTGTAGCAAAGCATTGAAAGTTTGTCCCCCTCGAAAACTGATGGCCCTGTGCCCAATTCA…
ASHM01004434A	1	17224087	A	C	106	TACTTCCTGAAGCAGAGCACCATTCTCCGTATCGAAAACACGAATAAGCGTTCCTCTAGTACTAGCAGTGGCAAGAAACTTTCCATCAATCGTGAGACCAAAACAAGCCAAACTCGAATCATGAGCCCAAACATAACTAACCTTCTTCTCCGCATAATAATGATCCACACGAACCTGACCTTTCTGCAATCCAGGACACACCATCACCATCGAATCAGCGAGCTGAGAAACAACACAAAGCCCCTTAGGGTTCGAAAAAGTCTCCACCTGACTAATAACCTTGAAATCCTTGAAATTGTAAACATAAACCTTAAACTCCAATACAACTACAATCATATCTCGCCGGAGACGAACACCGCGAACAGAGGTTCGGAATGTTAACGTACCGAATGACTCGCC…
ASHM01004434A-NovoA	1	17224075	G	T	94	TACTTCCTGAAGCAGAGCACCATTCTCCGTATCGAAAACACGAATAAGCGTTCCTCTAGTACTAGCAGTGGCAAGAAACTTTCCATCAATCGTGAGACCAAAACAAGCCAAACTCGAATCATGAGCCCAAACATAACTAACCTTCTTCTCCGCATAATAATGATCCACACGAACCTGACCTTTCTGCAATCCAGGACACACCATCACCATCGAATCAGCGAGCTGAGAAACAACACAAAGCCCCTTAGGGTTCGAAAAAGTCTCCACCTGACTAATAACCTTGAAATCCTTGAAATTGTAAACATAAACCTTAAACTCCAATACAACTACAATCATATCTCGCCGGAGACGAACACCGCGAACAGAGGTTCGGAATGTTAACGTACCGAATGACTCGCC…
ASHM01004531B	6	15663487	T	C	735	TCATATTGGGACTACAGAATTATAATGCTCACCAAGCCCAAAAGCATGCCTGTGGTAAGAAAGCATGATACTGGAACCAGAAGAGCCAATACCATCAGCTGATTTATACTCCTTCCCCATCTCCACATCAGGGAAGGATCCTGAATATATCATAATGTGCTTCTTCAGGCAGTGAGTTAAGGCACCAAGCTCTAGTTGTCCTCCCCATATTGCTGTGGACTCTACTTCTTTGCAATAATTTTCAAACTTCTGAGCAATTGATTCATCGGAATCACCTTCAATCAAATTCTCTGACAGACAAAATGGGAGGAAATCAGATGTGTTCTTTCTCATGTAAGCAGCTGTCATTTGTCGAAGTTCTTGGTATGTATATGGAGATTTGAGCCCAGAGAGGTGGGC…
ASHM01005408	3	31489296	C	T	1332	TCAAAAGGGAGTGCTACTTCTGGAGAGAGAATCCCAAATGAACTCATATTAACTTGTATAGATAATATATGTCAATCGTTCCTTTCTACCATTGAGACATTATCACCAGTCCTGGATGCTTCTGAGGATTCGCTGAATATTCTTGCATGTCAAGTAGAATTACTCCTCCTGTTGACTAGAACTGTTTGCAAAGGCTTATCCGTAGACATATCACTACTTGTTATGAAATGCGCAAGTTCAGGTCTAAAACTGTTGAGTGAACTCAAGCTGTTACCTTCCAAAGCCAATTTGATCATGAAACTATTACTCACATTGCTGCTTTTGGTACTTCACTCCAACTCCCTCAATTTGCATTCTAATGTAGCAGCAGACGAAGGTTCTGGTAAGGATTTCTCAAAG…
ASHM01006045D-NovoB	5	13313619	A	C	909	CCCATGATTTATGTTTCAAGGATGATTCTGGAAGATTGGTGAAGGACATGTCAGAACCACGGCTACCACTTAAACTTTCTGTAAATGACATATCTTGGTCTTTCTTCTGCTCCGATCTTGGATTGAGGTTAACTATATTGAAGTTGGTTACTTGATCATTTGACTTTGGTGCAGTAATGGAAGAGGTTTCAACTCCACTTGTCAATTGATTCAATTCCTTCAACTTCTGTTCTAGAAGAATACCTAAGGCGTCACCACCAATTACATTGTATCCTATTGGAGACCTTGTATTGTCTGCGTCTAGCAACACTCTTTTGATGCGTTGATCTAATGAAAGTTCATTAGTATTCTTTCCATCTTGTCGAGGTGTCTCAGAACCTGGATTGCTGCTGCTCCTTG…
ASHM01007112	5	1536430	T	C	1332	GAACAGTTGGAATACTTGGAGGAGAGGAGGATCAAGGATCTTGTGAAGAAGCACTCTGAATTCATTAGCTATCCAATTTACCTCTGGACTGAGAAGACTACTGAGAAAGAGATCAGTGACGATGAAGATGATGAGTCCAAGAAGGAGGAGGACGGGGCTGTTGAGGAAGTTGATGAGGACAAGGAGAAAGATCCCAAGAAGACAAAGAAGATTAAGGAGGTTTCTCATGAGTGGGAACTCATCAACAAGCAGAAGCCAATCTGGCTACGCAAGCCAGAAGAGATAACAAAGGATGAATATGCTGCTTTCTACAAGAGCCTCACTAATGACTGGGAAGAACACTTGGCTGTGAAGCATTTCTCTGTAGAGGGACAACTTGAATTCAAGGCCCTTCTCTTT…
ASHM01008819	5	1983090	C	T	690	GATTTTGGTGAAGGTTCTGGCAAATGGGCTGCGTCTTGCTATTGGTAACGTGATATCGGTGTCTCAAACGGCGTTTGTTAAAGATAGACATATTTTGAATGGAATTCTTATTGCTAATGAGGTAGTGGATGAGGCACGAAAGTCTAAGAAAGAACTTATGCTCTTCAAGGTGGATTTCGAGAAATCCTACGATTCTGTGGATTGGGGGTATTTGGACAAGGCTATGGAGAGAATGTTGTTCCCAACTTTGTGGAGGAAGTCGATCAAGGAGTGTGTGGGTACGACTACTACTTCTATCCTTGTTAATGGCAGTTCAACTGATGAATTCCCTTTGGAGCGGGGTCTTAGACAAGGTGATCCGCTATCTCCTTTCCTTTTTTTGTTGGCTGCCGAGGGTCT…
ASHM01009021D	3	20162566	T	A	1082	CTATTTGTGTCCCTCGGACACAAGAGAAGGTATACTTTGTTCATTTCTGAAAAAATTTAAAGGATCAACTTTGGTTTTCACTTTTGTCAATCTTTTAAAGTTGTTTTCGAAGTACTTAACACCCCAAATACTAGCTTGCTTATAACTTGTGTAACCTATCTTATTATTGACCCCAATATCAAGATCTCTATAATTCAAATAAGCACTTCTTGGTGACTTTGAAACAAAAGGTTCCATATAACTATAAAGTTTTCTCATCCAATTTATGTGCAACTTTTCAGCTTCATCACCTTCTTGATACCAATGAACTTCATATTGAATTATGTATAAGTTTCCATATCTATGTGGAAATGGAGTTTCAGATTTTGAAATATTATCCATTTTGCCACCATAAGGCAA…
ASHM01009215B-NovoA	1	37906090	G	A	206	CCTTCAAATATGTGTCAATAGCCCTATAAATGCCATCGTGAGCAGGACGAGAGATGTTTGAGACCAACTCAGCAAGATTAACGAAATCTGACAATGGTAAATTAGGATCCTTTGCGATTTCAGCAAGGTAACTATCTATGAGTTTTGCAACCATCAGCTTAGAAGCATCTGATAAAATTCCTGGCTTAAGAATCCCCTCAAGTTCGCCACCTTCAACCGATTGAATCTCAGAATTATGATCTTTCATAAGAAACTCCCTTACAATGTTTTGTACTATACCGACATCATACATTGTAGTCTCACCATCTGGTGCTCGAATCAAAATATCATTTACCGAAGCCTCCTCCAGTTGCTGGCCAATTCTCTTTACTAGCTCTTCTTTAATCCTATCTTCTGATT…
ASHM01009215B-NovoB	1	37906119	T	G	235	TTGAAATTGAAGGTTATCATTAATCTTAAATCCATGAAAATTTCCAATATCCACAGCTTTTTTAACCAATCCTGTAAGCCCTTCTGCTGCTATTAAGAATAAAAAAGGGGAAAAAGGATCACCTTGCCTTAAACCTTTATTTACCTTAAATTCTGCCGTCGGACTTCCATTCACCAGAACTGACATCGAACTCTCGAAAATACAAGCTTTCATCCATCTCAACCACCCCTCAGCAAACCCCATTTTGATCATCATCCTTTCTAGATAAATCCAACTAACTGTATCATATGCTCGTTCGAAATCAACTTTGAAGATACATTCAGTGTTATTTCGCTTTGCTAAATCAATGACCTCGTTAATAACTACCACCCCATCCATGATTTGTCTTGAAGGTAAAAA…
ASHM01015294C	3	25270052	T	C	731	TTGAAATTGAAGGTTATCATTAATCTTAAATCCATGAAAATTTCCAATATCCACAGCTTTTTTAACCAATCCTGTAAGCCCTTCTGCTGCTATTAAGAATAAAAAAGGGGAAAAAGGATCACCTTGCCTTAAACCTTTATTTACCTTAAATTCTGCCGTCGGACTTCCATTCACCAGAACTGACATCGAACTCTCGAAAATACAAGCTTTCATCCATCTCAACCACCCCTCAGCAAACCCCATTTTGATCATCATCCTTTCTAGATAAATCCAACTAACTGTATCATATGCTCGTTCGAAATCAACTTTGAAGATACATTCAGTGTTATTTCGCTTTGCTAAATCAATGACCTCGTTAATAACTACCACCCCATCCATGATTTGTCTTGAAGGTAAAAA…
ASHM01015294C-NovoA	3	25270038	G	A	717	TTGAAATTGAAGGTTATCATTAATCTTAAATCCATGAAAATTTCCAATATCCACAGCTTTTTTAACCAATCCTGTAAGCCCTTCTGCTGCTATTAAGAATAAAAAAGGGGAAAAAGGATCACCTTGCCTTAAACCTTTATTTACCTTAAATTCTGCCGTCGGACTTCCATTCACCAGAACTGACATCGAACTCTCGAAAATACAAGCTTTCATCCATCTCAACCACCCCTCAGCAAACCCCATTTTGATCATCATCCTTTCTAGATAAATCCAACTAACTGTATCATATGCTCGTTCGAAATCAACTTTGAAGATACATTCAGTGTTATTTCGCTTTGCTAAATCAATGACCTCGTTAATAACTACCACCCCATCCATGATTTGTCTTGAAGGTAAAAA…
ASHM01015294C-NovoB	3	25270045	T	C	724	TTGAAATTGAAGGTTATCATTAATCTTAAATCCATGAAAATTTCCAATATCCACAGCTTTTTTAACCAATCCTGTAAGCCCTTCTGCTGCTATTAAGAATAAAAAAGGGGAAAAAGGATCACCTTGCCTTAAACCTTTATTTACCTTAAATTCTGCCGTCGGACTTCCATTCACCAGAACTGACATCGAACTCTCGAAAATACAAGCTTTCATCCATCTCAACCACCCCTCAGCAAACCCCATTTTGATCATCATCCTTTCTAGATAAATCCAACTAACTGTATCATATGCTCGTTCGAAATCAACTTTGAAGATACATTCAGTGTTATTTCGCTTTGCTAAATCAATGACCTCGTTAATAACTACCACCCCATCCATGATTTGTCTTGAAGGTAAAAA…
ASHM01015294C-NovoC	3	25270063	C	T	742	TTGAAATTGAAGGTTATCATTAATCTTAAATCCATGAAAATTTCCAATATCCACAGCTTTTTTAACCAATCCTGTAAGCCCTTCTGCTGCTATTAAGAATAAAAAAGGGGAAAAAGGATCACCTTGCCTTAAACCTTTATTTACCTTAAATTCTGCCGTCGGACTTCCATTCACCAGAACTGACATCGAACTCTCGAAAATACAAGCTTTCATCCATCTCAACCACCCCTCAGCAAACCCCATTTTGATCATCATCCTTTCTAGATAAATCCAACTAACTGTATCATATGCTCGTTCGAAATCAACTTTGAAGATACATTCAGTGTTATTTCGCTTTGCTAAATCAATGACCTCGTTAATAACTACCACCCCATCCATGATTTGTCTTGAAGGTAAAAA…
ASHM01015294E	3	25270920	A	A	1599	ACCTTTTGATGCAAGAATAGTTTGATCATGTGGAACAGATTTGGAAGGATCAACAGTGCCAAAATCAGTAGAAGCAGCTCTATTAACTGCATGTTTAAGATTCCCTTCAGAAACAGGTGAAGCACTTGAACTCCAAACAAACATGTGTAACTCTTTGTTATTAGGTCCATTACCACTTCCACCACCAACACTATCTTTCTTCTTTGTACCAGCACTTGTAGAACCAGAAATTATTGGATTTGGAGGAGGATAAGAACCACCATTATTAAACAACTCACCACTCATACTTCTCCCTCCTCTCTTTTTATGCATCTTCAACGTCTCATCTTCGAAATTCGAAGTCCTTGGCGTTACCCCTTTCGAAGATTGCATAGAATAAACATCACTACCAATACCATT…
ASHM01016836B	2	45086621	T	A	613	ATGAACACACATATTGGTAGCCGGTTGAAAGCTGCAGCTCAAGCCGGTAATATAAATGATCTCTACAAAGTAATTCAAGATGATCCATCCATTTTGGAGGATATAGATTTAATGCCATTTATTGAAACTCCTTTGCACATCGCTGCATCTCTTGGTCATCTTCAATTTGCCACTGAAATTATGAGGTTAAAACCTTCATTTGCTTGGAAGCTAAATCCACAAGGATTCAGCCCCATCCATCTTGCTATGCATAATGACCAAAAGATGATGGTGTATCGCTTTGTTAGCCTCAATAAAGACCTTGTTAGAGTTCAAGGGAGGGAAGGCATTACTCCTCTTCATTTTGCAAGTCAAATTGGTGAGGTTGACCTTATAACTACATTTCTCATCTTGTGTCAG…
ASHM01016836B-NovoA	2	45086618	G	A	610	ATGAACACACATATTGGTAGCCGGTTGAAAGCTGCAGCTCAAGCCGGTAATATAAATGATCTCTACAAAGTAATTCAAGATGATCCATCCATTTTGGAGGATATAGATTTAATGCCATTTATTGAAACTCCTTTGCACATCGCTGCATCTCTTGGTCATCTTCAATTTGCCACTGAAATTATGAGGTTAAAACCTTCATTTGCTTGGAAGCTAAATCCACAAGGATTCAGCCCCATCCATCTTGCTATGCATAATGACCAAAAGATGATGGTGTATCGCTTTGTTAGCCTCAATAAAGACCTTGTTAGAGTTCAAGGGAGGGAAGGCATTACTCCTCTTCATTTTGCAAGTCAAATTGGTGAGGTTGACCTTATAACTACATTTCTCATCTTGTGTCAG…
ASHM01019007	2	16412979	T	C	414	TTTAAAAGGCTTGCCAGCTTGCTCACTACCATCAAGGCTACGCTTGAAGATGCTGAGGAGAAACAGTTCTCGGACAAAGCTATCAAGGATTGGCTACAAAAGCTAAAAGATGCTGCTAATGTCCTCGATGACATCTTGGACGAGTGTGCGACTGATGCTTTGGAATTTGAGTACGAAGGACTCAAGTGCGGCCTACCATACAAGGTACAAAGCTCTTGCTTATCCTCTTTTCATCCCAAGCATGTTGTTTTCCGTTACAAAATTAATAAGAAAATGAAAGGGATACGAGAGAGATTAGATGAAATTGCAGAAGAAAAGAATAAGTTTCATTTAACTGAGATAGTTAGAGAGAAGAGAAGTAGAGTCCTTGAATGGCGTCAAACCACCTCAATCATTTCT…
ASHM01019007-NovoA	2	16412997	A	G	432	TTTAAAAGGCTTGCCAGCTTGCTCACTACCATCAAGGCTACGCTTGAAGATGCTGAGGAGAAACAGTTCTCGGACAAAGCTATCAAGGATTGGCTACAAAAGCTAAAAGATGCTGCTAATGTCCTCGATGACATCTTGGACGAGTGTGCGACTGATGCTTTGGAATTTGAGTACGAAGGACTCAAGTGCGGCCTACCATACAAGGTACAAAGCTCTTGCTTATCCTCTTTTCATCCCAAGCATGTTGTTTTCCGTTACAAAATTAATAAGAAAATGAAAGGGATACGAGAGAGATTAGATGAAATTGCAGAAGAAAAGAATAAGTTTCATTTAACTGAGATAGTTAGAGAGAAGAGAAGTAGAGTCCTTGAATGGCGTCAAACCACCTCAATCATTTCT…
ASHM01019399C	7	7680852	A	G	823	TTTAAAAGGCTTGCCAGCTTGCTCACTACCATCAAGGCTACGCTTGAAGATGCTGAGGAGAAACAGTTCTCGGACAAAGCTATCAAGGATTGGCTACAAAAGCTAAAAGATGCTGCTAATGTCCTCGATGACATCTTGGACGAGTGTGCGACTGATGCTTTGGAATTTGAGTACGAAGGACTCAAGTGCGGCCTACCATACAAGGTACAAAGCTCTTGCTTATCCTCTTTTCATCCCAAGCATGTTGTTTTCCGTTACAAAATTAATAAGAAAATGAAAGGGATACGAGAGAGATTAGATGAAATTGCAGAAGAAAAGAATAAGTTTCATTTAACTGAGATAGTTAGAGAGAAGAGAAGTAGAGTCCTTGAATGGCGTCAAACCACCTCAATCATTTCT…
ASHM01019399E	7	7681940	C	A	1911	CTGACGCATGGTTGGCCTCTGAGTTTCATTTTCTTGGACACACCAAGAAGCAACTTTTAGCATTTCAGTCACCTCCTCAATGTTAGCATTTCCCTCCAACCTAGGGTCCAAAAGGCTAAGGACACTACCACCTTGGTTAACTACTTTTGCAGCCAAGGTAGGAAAGAAAGTAACTTGGCCATCTGCAGATGGATCAGAGTTTCTCCTACCTGATACAACCTCAAAGAGCATCATTCCATAGCTGTAAACATCAGATTTGGCTGTGATAGCAGCCCTAGATAACCACTCCGGGGCAAGATAGCCTCTTGTTCCCTTCATTGTTGTAAGGATCTTGTTGAAATCTCGTCCAATTAGCTTAGCTAGGCCAAAGTCCGCAACTTTTGGACAAAAATCAGCATC…
ASHM01019399E-NovoA	7	7681931	C	T	1902	CTGACGCATGGTTGGCCTCTGAGTTTCATTTTCTTGGACACACCAAGAAGCAACTTTTAGCATTTCAGTCACCTCCTCAATGTTAGCATTTCCCTCCAACCTAGGGTCCAAAAGGCTAAGGACACTACCACCTTGGTTAACTACTTTTGCAGCCAAGGTAGGAAAGAAAGTAACTTGGCCATCTGCAGATGGATCAGAGTTTCTCCTACCTGATACAACCTCAAAGAGCATCATTCCATAGCTGTAAACATCAGATTTGGCTGTGATAGCAGCCCTAGATAACCACTCCGGGGCAAGATAGCCTCTTGTTCCCTTCATTGTTGTAAGGATCTTGTTGAAATCTCGTCCAATTAGCTTAGCTAGGCCAAAGTCCGCAACTTTTGGACAAAAATCAGCATC…
ASHM01019399E-NovoB	7	7681950	A	T	1921	CTGACGCATGGTTGGCCTCTGAGTTTCATTTTCTTGGACACACCAAGAAGCAACTTTTAGCATTTCAGTCACCTCCTCAATGTTAGCATTTCCCTCCAACCTAGGGTCCAAAAGGCTAAGGACACTACCACCTTGGTTAACTACTTTTGCAGCCAAGGTAGGAAAGAAAGTAACTTGGCCATCTGCAGATGGATCAGAGTTTCTCCTACCTGATACAACCTCAAAGAGCATCATTCCATAGCTGTAAACATCAGATTTGGCTGTGATAGCAGCCCTAGATAACCACTCCGGGGCAAGATAGCCTCTTGTTCCCTTCATTGTTGTAAGGATCTTGTTGAAATCTCGTCCAATTAGCTTAGCTAGGCCAAAGTCCGCAACTTTTGGACAAAAATCAGCATC…
ASHM01021914C-NovoA	7	8421961	C	T	1063	ATGGCATCTAGTTCAATTTCAGCAAAGAAAGCAGAAGCTGTGATCATGGCTTCTTGTTCAAATGCTGCAAAGGAAGCAGAAGCTGAGAGCACAAAGGTGCCAAATTGGCTTGAACTTCCAAGAGACATCACAGAAAACATCCTTTTGAGGCTTGATACCATTGACATTGTGAAAAGCGTGTGCCTAGTTTGTCCACTGTGGTGGAACATTTTCAAGGACCCTCTCATGTGGCAATCCATTCACATGACCAATTTCAAGCGTTTGTCCAACATTGATCTGAAGAAGATTTGTCGTTATGCCGTTGAACGAAGTCGTGGTCATCTCTTAGACATTGATATCAAGTATTTTGGCACGGAAGATCTCCTTCAATACATAGCTCAAAA
ASHM01025058A	3	11512095	C	T	259	TTCCGCAGAAAGAAGAGATTCAGAAGGTTAACTGTGCAGTGAAAGAGATAGATTCTGGATTGTTGAAGAATTCGTCGGAGAAACCGGATCAGAAACTTCCAGTAACAACTACATTAACACCATCGATCGCGAAGAACCACATGAATGTGGTTGATGTGATAGAAGAAAATCACGATGAGGATGTATCAGTGTTAGAGGTGACGAAGAACGGCGGAGAAGCAATGTTTGACGAAACAGTGAGTGTGGTGCAAAGAAGGAAGGAGAAGACGAGTGTGTTCGAGGCGGCACCTCCGGTTCCAGATCCGCCGGATTCCGGCCGACTTGCAGCAACTCCACCTAAGCCAAAACCACCTGATCCACTCTCGCCGGAATTACGTTTGATGGACTTCGATCAACCCG…
ASHM01025058A-NovoA	3	11512079	C	A	243	TTCCGCAGAAAGAAGAGATTCAGAAGGTTAACTGTGCAGTGAAAGAGATAGATTCTGGATTGTTGAAGAATTCGTCGGAGAAACCGGATCAGAAACTTCCAGTAACAACTACATTAACACCATCGATCGCGAAGAACCACATGAATGTGGTTGATGTGATAGAAGAAAATCACGATGAGGATGTATCAGTGTTAGAGGTGACGAAGAACGGCGGAGAAGCAATGTTTGACGAAACAGTGAGTGTGGTGCAAAGAAGGAAGGAGAAGACGAGTGTGTTCGAGGCGGCACCTCCGGTTCCAGATCCGCCGGATTCCGGCCGACTTGCAGCAACTCCACCTAAGCCAAAACCACCTGATCCACTCTCGCCGGAATTACGTTTGATGGACTTCGATCAACCCG…
ASHM01026245A	6	29649967	G	A	1408	TTCCGCAGAAAGAAGAGATTCAGAAGGTTAACTGTGCAGTGAAAGAGATAGATTCTGGATTGTTGAAGAATTCGTCGGAGAAACCGGATCAGAAACTTCCAGTAACAACTACATTAACACCATCGATCGCGAAGAACCACATGAATGTGGTTGATGTGATAGAAGAAAATCACGATGAGGATGTATCAGTGTTAGAGGTGACGAAGAACGGCGGAGAAGCAATGTTTGACGAAACAGTGAGTGTGGTGCAAAGAAGGAAGGAGAAGACGAGTGTGTTCGAGGCGGCACCTCCGGTTCCAGATCCGCCGGATTCCGGCCGACTTGCAGCAACTCCACCTAAGCCAAAACCACCTGATCCACTCTCGCCGGAATTACGTTTGATGGACTTCGATCAACCCG…
ASHM01026245B	6	29650361	T	G	1802	TCAAACTGCATTCATGAACTCCTCATCTGATTCCAATGTCTTCATTGCATCAGGCATAAGAGTCACTGCCAAATCTATGCTTCCTTCTTCATACCCTTGATATGATGACACATTACCATCAAATTTATTAGCATATCCACTAAGAACCGCTATGGCTTTCCCCATTCCAAATTCATTTCCATACATATTGAACCTTGGTGAACTTGACACTGTGATACTGTTAGGATCAAAGTGGCAACCAAGTTGGTAAACAATAGGTGACTCTAACCACTCCTTTAACATTTTTCTCACTTCTTTGTCATCATGATTCGCCACAACTTCATTAACCTTCGATGCTGCCCATCCTAGATTGTTTTGAAGCAACTCCTCAACAGTTGTTTCAATACTAATCACATCAAC…
ASHM01027641B	4	28783852	G	A	235	CATGATAGCTGGCTGTGGTTAGGTGACGGGATCCAAGGATTTACGGTTAAATCGGCATATGGTTTATTGGAAAAAATGGAGCCTAGTACACGAATTCTGCAACCTGTGGAGAATTTTGTCTTTAAAAGGCTTTGGAAGTGTGCATGGCCTTCGAAGACACTGCGTTTGTGTGGCAATTGCTCTTAAATCGTATCCCGACAAAGGACAATTTATTGAAGCGTAGGATGCTCCAGCATGACCAACATAATTGTGTATTGTACGGACAGAGAATAGAAACAGCGGCGCACTTATTTCTCCATTGTGATTATACAGCGAAGGTATGGTACGACCTTACTATTTGGTTGGGTTTTTATCTGATGATTCCTCCAAATATTGTCACTTCTTTTGCTACGTGGACTA…
ASHM01027641B-NovoA	4	28783849	G	A	232	CATGATAGCTGGCTGTGGTTAGGTGACGGGATCCAAGGATTTACGGTTAAATCGGCATATGGTTTATTGGAAAAAATGGAGCCTAGTACACGAATTCTGCAACCTGTGGAGAATTTTGTCTTTAAAAGGCTTTGGAAGTGTGCATGGCCTTCGAAGACACTGCGTTTGTGTGGCAATTGCTCTTAAATCGTATCCCGACAAAGGACAATTTATTGAAGCGTAGGATGCTCCAGCATGACCAACATAATTGTGTATTGTACGGACAGAGAATAGAAACAGCGGCGCACTTATTTCTCCATTGTGATTATACAGCGAAGGTATGGTACGACCTTACTATTTGGTTGGGTTTTTATCTGATGATTCCTCCAAATATTGTCACTTCTTTTGCTACGTGGACTA…
ASHM01027641B-NovoB	4	28783854	A	G	237	CATGATAGCTGGCTGTGGTTAGGTGACGGGATCCAAGGATTTACGGTTAAATCGGCATATGGTTTATTGGAAAAAATGGAGCCTAGTACACGAATTCTGCAACCTGTGGAGAATTTTGTCTTTAAAAGGCTTTGGAAGTGTGCATGGCCTTCGAAGACACTGCGTTTGTGTGGCAATTGCTCTTAAATCGTATCCCGACAAAGGACAATTTATTGAAGCGTAGGATGCTCCAGCATGACCAACATAATTGTGTATTGTACGGACAGAGAATAGAAACAGCGGCGCACTTATTTCTCCATTGTGATTATACAGCGAAGGTATGGTACGACCTTACTATTTGGTTGGGTTTTTATCTGATGATTCCTCCAAATATTGTCACTTCTTTTGCTACGTGGACTA…
ASHM01027641B-NovoC	4	28783867	A	T	250	CATGATAGCTGGCTGTGGTTAGGTGACGGGATCCAAGGATTTACGGTTAAATCGGCATATGGTTTATTGGAAAAAATGGAGCCTAGTACACGAATTCTGCAACCTGTGGAGAATTTTGTCTTTAAAAGGCTTTGGAAGTGTGCATGGCCTTCGAAGACACTGCGTTTGTGTGGCAATTGCTCTTAAATCGTATCCCGACAAAGGACAATTTATTGAAGCGTAGGATGCTCCAGCATGACCAACATAATTGTGTATTGTACGGACAGAGAATAGAAACAGCGGCGCACTTATTTCTCCATTGTGATTATACAGCGAAGGTATGGTACGACCTTACTATTTGGTTGGGTTTTTATCTGATGATTCCTCCAAATATTGTCACTTCTTTTGCTACGTGGACTA…
ASHM01034037A-NovoA	2	3658932	A	G	190	CATAGTAGTCACACAATTCAGAAATTTAAATTGAGATTTAGAAGTAGAAATAGCATTATCATGTCCTTTAAGACACAGCAGGGCATGATCAGAGATACCAGGATCCATGTTAGTCAGAGTGGAATCATGATTTAATTGGAACCAGTCAACATTGCCAAGGACTCGGTCTATCCTTGAGTAGATAATCCCATCCACATGTTTATTAGACCAAGTATAGTAATCACCTAGACTATTCATTTCAGAGAGCCCAGCCTTGTCCATTAGTGAGGCCAAATCATTGTATTCAGATTCATGCACCAGTTTACCACCAACTCTATCTGTAGATTTTAGGGCATTATTGAAATCTCCCATCAAGCACCAAGGTCCATGTTGGGTATTGTGTATGCCTTCAAGCTCTTT…
ASHM01034037A-NovoB	2	3658944	A	T	202	CATAGTAGTCACACAATTCAGAAATTTAAATTGAGATTTAGAAGTAGAAATAGCATTATCATGTCCTTTAAGACACAGCAGGGCATGATCAGAGATACCAGGATCCATGTTAGTCAGAGTGGAATCATGATTTAATTGGAACCAGTCAACATTGCCAAGGACTCGGTCTATCCTTGAGTAGATAATCCCATCCACATGTTTATTAGACCAAGTATAGTAATCACCTAGACTATTCATTTCAGAGAGCCCAGCCTTGTCCATTAGTGAGGCCAAATCATTGTATTCAGATTCATGCACCAGTTTACCACCAACTCTATCTGTAGATTTTAGGGCATTATTGAAATCTCCCATCAAGCACCAAGGTCCATGTTGGGTATTGTGTATGCCTTCAAGCTCTTT…
ASHM01034037A-NovoC	2	3658953	T	G	211	CATAGTAGTCACACAATTCAGAAATTTAAATTGAGATTTAGAAGTAGAAATAGCATTATCATGTCCTTTAAGACACAGCAGGGCATGATCAGAGATACCAGGATCCATGTTAGTCAGAGTGGAATCATGATTTAATTGGAACCAGTCAACATTGCCAAGGACTCGGTCTATCCTTGAGTAGATAATCCCATCCACATGTTTATTAGACCAAGTATAGTAATCACCTAGACTATTCATTTCAGAGAGCCCAGCCTTGTCCATTAGTGAGGCCAAATCATTGTATTCAGATTCATGCACCAGTTTACCACCAACTCTATCTGTAGATTTTAGGGCATTATTGAAATCTCCCATCAAGCACCAAGGTCCATGTTGGGTATTGTGTATGCCTTCAAGCTCTTT…
ASHM01042602B	3	15280343	T	G	278	TCAAATTTTAATCATGCATGAATTCGGCCACCACAAATCTAATTGAGATTCCGTTAAATCTCCTAACGGCGATAACAAACTCCTCCTATCACCAACTGTTAATTCATAACGTCCGTCATCTCTAACATAAATCTTCTGCACACCGCCGTTGCCAGGTGTCCACTCCGCAATCGCCTCCGGTATCCGCTGCCGGAGCCTCGTATCCCAAATCCCCAATGCCAAATTCTCCGACGAATTTTCTCCCGCCGGCGACACGCTCTGTTTCTCATCATCACCGTAAACCGACACAATTCTTCGATCGTCGTAAGAATCAGAATCTTCAAATCCAAAACCTAACCCTAACCCTATCGTATCCCAAAGCTTCACGACGTTTTTGTTATTAGCGATTTCCGATAGCGA…
ASHM01066451	1	40546948	T	C	188	AAAGCACTGCCCATTTATAAGGATAATCAGAAGACACTACCTTCTTATAGAAAAAGGTATTGAAAAAATGACAGTTCAAATACTTCTGCGGGTCTCTTCTCTCCCTCTCTTTCAACAACTCGAGGTACAAATTTATCACCTGTAAAATTAAAGCACAAGATTACTGAGTTTCGTTGTGCAACAATTTCAAGTCATGATATCATTAAATACCCCAAAAAATTCTTCCACAGAAATTCAACGAAAGTTAAACAAACAATAAGCAAACAAGATCAGCACATCACCTCATCGTTTAACCATCCACTTGGCCTAAGACACTGAAACTTTTCGCCGGATATTTCAATATTGGATTTCTCATGAGCAACCAAGACCTTCTTCCTGTATAAATAAACCCTCAATCAG…
