# Supplementary material for: Discovering candidate SNPs for resilience breeding of red clover
Source: Front Plant Sci. 2022 Sep 28;13:997860. doi: 10.3389/fpls.2022.997860 (PMC9554550; doi:10.3389/fpls.2022.997860)
Supplement: Supplementary file 4 [file Table_3.xlsx]

## Sheet: Data description
Model	Go term	description	p-value	Gene ID	Gene description	SNP
PC1	GO:0090708	specification of plant organ axis polarity	0.0043162	TPR.G21027	Protein SOSEKI, magnoliopsida	ASHM01009293B
					Protein SOSEKI
				TPR.G27396	Leucine-rich repeat, typical subtype	ASHM01009312A
					Leucine-rich repeat
					Leucine-rich repeat-containing N-terminal, plant-type
					Leucine-rich repeat domain superfamily
					Protein kinase domain
Annual mean temperature	GO:0019900	kinase binding	0.044909	TPR.G38910	PPM-type phosphatase domain	ASHM01002757B
					PPM-type phosphatase domain superfamily
				TPR.G3166	Ulp1 protease family, C-terminal catalytic domain	UBIQ0001A
					Papain-like cysteine peptidase superfamily
				TPR.G4170	Protein kinase domain	ASHM01004521
					Protein kinase-like domain superfamily
Annual precipitation	GO:1990069	stomatal opening	0.013788	TPR.G38910	PPM-type phosphatase domain superfamily	ASHM01002757B
					PPM-type phosphatase domain
				TPR.G20951	SKP1/BTB/POZ domain superfamily	ASHM01039396B
					NPH3/RPT2-like family
					NPH3 domain
				TPR.G4170	Protein kinase domain	ASHM01004521, ASHM01024341A
					Protein kinase-like domain superfamily
Temperature annual range	GO:1990069	stomatal opening	0.0082976	TPR.G38910	PPM-type phosphatase domain superfamily	ASHM01002757B
					PPM-type phosphatase domain
				TPR.G20951	SKP1/BTB/POZ domain superfamily	ASHM01039396B
					NPH3/RPT2-like family
					NPH3 domain
				TPR.G4170	Protein kinase domain	ASHM01004521, ASHM01024341A
					Protein kinase-like domain superfamily
	GO:0005515	protein binding	0.048652	TPR.G33693	Armadillo-like helical	ASHM01022270
					Armadillo-type fold
					Armadillo
					Tetratricopeptide-like helical domain superfamily
				TPR.G13606	Chlorophyll A-B binding protein	ASHM01009166
					Chlorophyll a/b binding domain superfamily
					Chlorophyll A-B binding protein, plant and chromista
				TPR.G20632	Putative transcription factor GTE, bromodomain	ASHM01008459
					Bromodomain
					Bromodomain-like superfamily
				TPR.G12723	Pentatricopeptide repeat	ASHM01011605D, ASHM01011605B
					Tetratricopeptide-like helical domain superfamily
				TPR.G19910	Pentatricopeptide repeat	ASHM01004635A
					Tetratricopeptide-like helical domain superfamily
				TPR.G35298	Domain unknown function DUF295	ASHM01037008B
				TPR.G2949	Pentatricopeptide repeat	ASHM01004006C
					Tetratricopeptide-like helical domain superfamily
				TPR.G3272	SMAD/FHA domain superfamily	ASHM01002435B
					Forkhead-associated (FHA) domain
				TPR.G27087	BTB/POZ domain-containing protein NPY2	ASHM01009215B, ASHM01009215C
					BTB/POZ domain
					SKP1/BTB/POZ domain superfamily
					NPH3/RPT2-like family
					NPH3 domain
				TPR.G27006	F-box-like domain superfamily	ASHM01000645
					Vacuolar import/degradation Vid27
					Vacuolar import/degradation Vid27, C-terminal
					WD40/YVTN repeat-like-containing domain superfamily
				TPR.G24204	F-box-like domain superfamily	ASHM01000179D, ASHM01000179B
					Vacuolar import/degradation Vid27
					Vacuolar import/degradation Vid27, C-terminal
					WD40/YVTN repeat-like-containing domain superfamily
				TPR.G21027	Protein SOSEKI	ASHM01009293A, ASHM01009293B
					Protein SOSEKI, magnoliopsida
				TPR.G37792	WD repeat-containing protein WDR46/Utp7	ASHM01017210A, ASHM01017210B
					WD40-repeat-containing domain superfamily
					BING4, C-terminal domain
					WD40 repeat
					WD40/YVTN repeat-like-containing domain superfamily
				TPR.G20951	SKP1/BTB/POZ domain superfamily	ASHM01039396A
					NPH3/RPT2-like family
					NPH3 domain
				TPR.G5813	NaN	ASHM01006730A
				TPR.G3341	Transferase	EU574001A
					Chloramphenicol acetyltransferase-like domain superfamily
				TPR.G4170	Protein kinase domain	ASHM01004521
					Protein kinase-like domain superfamily
				TPR.G17827	Zinc finger, CW-type	ASHM01005014A, ASHM01005014B
					Helicase, C-terminal
					Helicase superfamily 1/2, ATP-binding domain
					SNF2, N-terminal
					F-box domain
					F-box-like domain superfamily
					P-loop containing nucleoside triphosphate hydrolase
				TPR.G38910	PPM-type phosphatase domain	ASHM01002757A, ASHM01002757B
					PPM-type phosphatase domain superfamily
				TPR.G15380	Pentatricopeptide repeat	ASHM01014218C
					Tetratricopeptide-like helical domain superfamily
				TPR.G5665	Fructose-bisphosphate aldolase, class-I	ASHM01032368C
					Aldolase-type TIM barrel
				TPR.G23746	Ribokinase-like	ASHM01000616
					Carbohydrate kinase PfkB
				TPR.G18192	F-box associated interaction domain	ASHM01003303A
					F-box domain
					F-box-like domain superfamily
				TPR.G12959	Histidine kinase/HSP90-like ATPase superfamily	ASHM01011480A
					Signal transduction histidine kinase, dimerisation/phosphoacceptor domain
					CHASE domain
					CHASE domain superfamily
					Signal transduction histidine kinase-related protein, C-terminal
					Signal transduction response regulator, receiver domain
					Signal transduction histidine kinase, dimerisation/phosphoacceptor domain superfamily
					CheY-like superfamily
					Histidine kinase/HSP90-like ATPase
				TPR.G13468	SMARCC, C-terminal	ASHM01027976A
					Myb domain
					SWIRM domain
					SANT/Myb domain
					Homeobox-like domain superfamily
					Winged helix-like DNA-binding domain superfamily
				TPR.G18171	Reticulon-like protein, plant	ASHM01034108
					Reticulon
				TPR.G12957	Calreticulin/calnexin, P domain superfamily	ASHM01017328B
					Concanavalin A-like lectin/glucanase domain superfamily
					Calreticulin/calnexin
				TPR.G34234	AAA ATPase, AAA+ lid domain	ASHM01001058B
					ATPase, AAA-type, core
					Bromodomain
					Bromodomain-like superfamily
					AAA+ ATPase domain
					P-loop containing nucleoside triphosphate hydrolase
				TPR.G5430	Auxin efflux carrier, plant type	ASHM01016836B
					Membrane transport protein
					Auxin efflux carrier component 2
				TPR.G33605	PLAT/LH2 domain	ASHM01016062B
					Lipoxigenase, C-terminal domain superfamily
					Plant lipoxygenase, PLAT/LH2 domain
					Lipoxygenase
					Lipoxygenase, C-terminal
					Lipoxygenase, domain 3
					PLAT/LH2 domain superfamily
					Lipoxygenase, plant
				TPR.G36728	K Homology domain, type 1 superfamily	ASHM01042976A
					K Homology domain
					K Homology domain, type 1
					DYW domain
					Pentatricopeptide repeat
					Tetratricopeptide-like helical domain superfamily

## Sheet: PC1
gene_id	SNP name and BLAST E-value	gene_type	chromosome	start	stop	gene_name	gene_description	Homologous gene family	Orthologous gene family	is_tandem_duplicate	tandem_duplication_representative	is_block_duplicate	block_duplicates
TPR.G14068	ASHM01009522B (E-value=0.0)	coding	Tp57577_TGAC_v2_scaf_442	49705	54268	Tp57577_TGAC_v2_mRNA14538.v2, Tp57577_TGAC_v2_gene14068.v2, 35973822	HOM05D003680	ORTHO05D004264	No description available.	false		false
TPR.G16438	ASHM01017046B (E-value=0.0)	coding	Tp57577_TGAC_v2_LG6	4412457	4413164	35976575, Tp57577_TGAC_v2_mRNA17002.v2, Tp57577_TGAC_v2_gene16438.v2	HOM05D000005	ORTHO05D008900	No description available.	true	TPR.G16449	false
TPR.G1817	ASHM01045101B (E-value=0.0)	coding	Tp57577_TGAC_v2_LG1	15758146	15762343	Tp57577_TGAC_v2_mRNA1858.v2, 35978095, Tp57577_TGAC_v2_gene1817.v2	HOM05D004393	ORTHO05D004897	No description available.	false		false
TPR.G18252	ASHM01026245A (E-value=0.0)	coding	Tp57577_TGAC_v2_LG6	18030099	18039180	Tp57577_TGAC_v2_gene18252.v2, Tp57577_TGAC_v2_mRNA18886.v2, 35974767	HOM05D002500	ORTHO05D002587	No description available.	false		false
TPR.G18618	ASHM01020426A (E-value=0.0)	coding	Tp57577_TGAC_v2_LG1	13472435	13474843	Tp57577_TGAC_v2_gene18618.v2, Tp57577_TGAC_v2_mRNA19266.v2, 35980947	HOM05D000475	ORTHO05D000343	No description available.	true	TPR.G18618	false
TPR.G19070	ASHM01027682B (E-value=0.0)	coding	Tp57577_TGAC_v2_LG1	2499511	2500845	35980304, Tp57577_TGAC_v2_gene19070.v2, Tp57577_TGAC_v2_mRNA19728.v2	HOM05D000277	ORTHO05D000214	No description available.	true	TPR.G19068	false
TPR.G19875	ASHM01005154A (E-value=0.0)	coding	Tp57577_TGAC_v2_LG7	20100644	20103300	35955616, Tp57577_TGAC_v2_gene19875.v2, Tp57577_TGAC_v2_mRNA20559.v2, A0A2K3M733	HOM05D000038	ORTHO05D000423	No description available.	false		false
TPR.G20019	ASHM01043223A (E-value=0.0)	coding	Tp57577_TGAC_v2_LG2	18661184	18663572	Tp57577_TGAC_v2_mRNA20712.v2, Tp57577_TGAC_v2_gene20019.v2, 35970168	HOM05D000164	ORTHO05D000096	No description available.	false		false
TPR.G21027	ASHM01009293B (E-value=0.0)	coding	Tp57577_TGAC_v2_scaf_385	138207	141540	Tp57577_TGAC_v2_gene21027.v2, 35991144, Tp57577_TGAC_v2_mRNA21745.v2	HOM05D000875	ORTHO05D000684	No description available.	false		false
TPR.G24957	ASHM01006727A (E-value=0.0)	coding	Tp57577_TGAC_v2_scaf_177	357493	360719	35968824, Tp57577_TGAC_v2_mRNA25811.v2, Tp57577_TGAC_v2_gene24957.v2, A0A2K3PG65	HOM05D003284	ORTHO05D004050	No description available.	false		false
TPR.G26067	ASHM01006113 (E-value=0.0)	coding	Tp57577_TGAC_v2_scaf_152	50817	57217	Tp57577_TGAC_v2_gene26067.v2, Tp57577_TGAC_v2_mRNA26956.v2, 35952482, A0A2K3PDX7	HOM05D000083	ORTHO05D002708	No description available.	true	TPR.G26071	false
TPR.G27396	ASHM01009312A (E-value=0.0)	coding	Tp57577_TGAC_v2_LG3	9148126	9152037	Tp57577_TGAC_v2_mRNA28336.v2, Tp57577_TGAC_v2_gene27396.v2, 35987289	HOM05D000029	ORTHO05D006401	No description available.	false		false
TPR.G2766	ASHM01000662C (E-value=0.0)	coding	Tp57577_TGAC_v2_LG3	30679806	30683591	Tp57577_TGAC_v2_gene2766.v2, 35988655, Tp57577_TGAC_v2_mRNA2844.v2	HOM05D000009	ORTHO05D000008	No description available.	true	TPR.G2766	false
TPR.G2949	ASHM01004006C (E-value=0.0)	coding	Tp57577_TGAC_v2_LG3	6435539	6437773	35987132, Tp57577_TGAC_v2_gene2949.v2, Tp57577_TGAC_v2_mRNA3034.v2	HOM05D003900	ORTHO05D005009	No description available.	false		false
TPR.G30490	ASHM01019442B (E-value=0.0)	coding	Tp57577_TGAC_v2_LG1	27460992	27463997	Tp57577_TGAC_v2_mRNA31522.v2, Tp57577_TGAC_v2_gene30490.v2, 35979497	HOM05D005322	ORTHO05D006746	No description available.	false		false
TPR.G30869	ASHM01006045B (E-value=0.0)	coding	Tp57577_TGAC_v2_scaf_788	88305	91850	35985490, Tp57577_TGAC_v2_gene30869.v2, Tp57577_TGAC_v2_mRNA31912.v2	HOM05D002110	ORTHO05D001148	No description available.	false		false
TPR.G3166	UBIQ0001A (E-value=0.0)	coding	Tp57577_TGAC_v2_LG1	24530884	24536534	Tp57577_TGAC_v2_mRNA3258.v2, 35979344, Tp57577_TGAC_v2_gene3166.v2, A0A2K3MC52	HOM05D002639	ORTHO05D003094	No description available.	false		false
TPR.G3710	ASHM01026631A (E-value=0.0)	coding	Tp57577_TGAC_v2_LG6	14652940	14653806	Tp57577_TGAC_v2_mRNA3820.v2, 35974487, Tp57577_TGAC_v2_gene3710.v2	HOM05D002673	ORTHO05D002766	No description available.	false		false
TPR.G37366	ASHM01008559A (E-value=0.0), ASHM01008559B (E-value=0.0)	coding	Tp57577_TGAC_v2_LG3	6582149	6585977	Tp57577_TGAC_v2_gene37366.v2, Tp57577_TGAC_v2_mRNA38620.v2, 35987712	HOM05D002417	ORTHO05D002589	No description available.	false		true	TPR.G18734
TPR.G4170	ASHM01024341A (E-value=0.0)	coding	Tp57577_TGAC_v2_LG7	28012589	28013788	35958042, Tp57577_TGAC_v2_gene4170.v2, Tp57577_TGAC_v2_mRNA4302.v2	HOM05D000083	ORTHO05D000196	No description available.	false		true	TPR.G4622
TPR.G8776	ASHM01024063B (E-value=0.0)	coding	Tp57577_TGAC_v2_scaf_512	25140	26585	Tp57577_TGAC_v2_mRNA9073.v2, Tp57577_TGAC_v2_gene8776.v2, 35953086	HOM05D000100	ORTHO05D000052	No description available.	true	TPR.G8776	false
TPR.G9265	ASHM01027866D (E-value=0.0)	coding	Tp57577_TGAC_v2_scaf_550	146268	148220	Tp57577_TGAC_v2_gene9265.v2, 35967850, Tp57577_TGAC_v2_mRNA9573.v2	HOM05D000001	ORTHO05D009995	No description available.	true	TPR.G9256	false

## Sheet: Genes_PC1
#interpro	description	count	genes
IPR005828	Major facilitator, sugar transporter-like	1	TPR.G20019
IPR006073	GTP binding domain	1	TPR.G18252
IPR018731	Autophagy-related protein 13, N-terminal	1	TPR.G37366
IPR003653	Ulp1 protease family, C-terminal catalytic domain	1	TPR.G3166
IPR013989	Development/cell death domain	1	TPR.G18618
IPR002347	Short-chain dehydrogenase/reductase SDR	1	TPR.G3710
IPR036259	MFS transporter superfamily	1	TPR.G20019
IPR003591	Leucine-rich repeat, typical subtype	1	TPR.G27396
IPR036570	HORMA domain superfamily	1	TPR.G37366
IPR001128	Cytochrome P450	1	TPR.G24957
IPR002403	Cytochrome P450, E-class, group IV	1	TPR.G24957
IPR036426	Bulb-type lectin domain superfamily	1	TPR.G19875
IPR044778	Sugar transport protein STP/MST-like, plant	1	TPR.G20019
IPR024171	S-receptor-like serine/threonine-protein kinase	1	TPR.G19875
IPR032795	DUF3741-associated sequence motif	1	TPR.G30869
IPR025486	Domain of unknown function DUF4378	1	TPR.G30869
IPR036291	NAD(P)-binding domain superfamily	1	TPR.G3710
IPR023213	Chloramphenicol acetyltransferase-like domain superfamily	1	TPR.G19070
IPR000253	Forkhead-associated (FHA) domain	1	TPR.G1817
IPR009057	Homeobox-like domain superfamily	1	TPR.G30490
IPR032867	DYW domain	1	TPR.G9265
IPR008984	SMAD/FHA domain superfamily	1	TPR.G1817
IPR001480	Bulb-type lectin domain	1	TPR.G19875
IPR001005	SANT/Myb domain	1	TPR.G30490
IPR003663	Sugar/inositol transporter	1	TPR.G20019
IPR040182	Autophagy-related protein 13	1	TPR.G37366
IPR036388	Winged helix-like DNA-binding domain superfamily	1	TPR.G2766
IPR002213	UDP-glucuronosyl/UDP-glucosyltransferase	1	TPR.G8776
IPR038765	Papain-like cysteine peptidase superfamily	1	TPR.G3166
IPR010820	UBA-like domain DUF1421	1	TPR.G14068
IPR003480	Transferase	1	TPR.G19070
IPR001611	Leucine-rich repeat	1	TPR.G27396
IPR010369	Protein SOSEKI	1	TPR.G21027
IPR041118	Rx, N-terminal	1	TPR.G2766
IPR042197	Apoptotic protease-activating factors, helical domain	1	TPR.G2766
IPR021182	Protein SOSEKI, magnoliopsida	1	TPR.G21027
IPR002716	PIN domain	1	TPR.G1817
IPR002182	NB-ARC	1	TPR.G2766
IPR036396	Cytochrome P450 superfamily	1	TPR.G24957
IPR013210	Leucine-rich repeat-containing N-terminal, plant-type	1	TPR.G27396
IPR032675	Leucine-rich repeat domain superfamily	2	TPR.G27396,TPR.G2766
IPR002885	Pentatricopeptide repeat	2	TPR.G2949,TPR.G9265
IPR027417	P-loop containing nucleoside triphosphate hydrolase	2	TPR.G18252,TPR.G2766
IPR044974	Disease resistance protein, plants	2	TPR.G16438,TPR.G2766
IPR011990	Tetratricopeptide-like helical domain superfamily	2	TPR.G2949,TPR.G9265
IPR000719	Protein kinase domain	4	TPR.G19875,TPR.G26067,TPR.G27396,TPR.G4170
IPR011009	Protein kinase-like domain superfamily	4	TPR.G19875,TPR.G26067,TPR.G27396,TPR.G4170

## Sheet: GO terms_PC1
#go	description	type	count	genes	Enrichment P-value
GO:0005215	transporter activity	MF	1	TPR.G20019	not significant
GO:1905037	autophagosome organization	BP	1	TPR.G37366	not significant
GO:0034976	response to endoplasmic reticulum stress	BP	1	TPR.G18618	not significant
GO:0070139	SUMO-specific endopeptidase activity	MF	1	TPR.G3166	not significant
GO:0070137	ubiquitin-like protein-specific endopeptidase activity	MF	1	TPR.G3166	not significant
GO:0070138	ubiquitin-like protein-specific isopeptidase activity	MF	1	TPR.G3166	not significant
GO:0009505	plant-type cell wall	CC	1	TPR.G27396	not significant
GO:0005618	cell wall	CC	1	TPR.G27396	not significant
GO:0008643	carbohydrate transport	BP	1	TPR.G20019	not significant
GO:0097306	cellular response to alcohol	BP	1	TPR.G4170	not significant
GO:0097305	response to alcohol	BP	1	TPR.G4170	not significant
GO:0048598	embryonic morphogenesis	BP	1	TPR.G27396	not significant
GO:0035987	endodermal cell differentiation	BP	1	TPR.G27396	not significant
GO:0000911	cytokinesis by cell plate formation	BP	1	TPR.G18252	not significant
GO:0030104	water homeostasis	BP	1	TPR.G27396	not significant
GO:0000910	cytokinesis	BP	1	TPR.G18252	not significant
GO:0071396	cellular response to lipid	BP	1	TPR.G4170	not significant
GO:0048646	anatomical structure formation involved in morphogenesis	BP	1	TPR.G27396	not significant
GO:0000165	MAPK cascade	BP	1	TPR.G4170	not significant
GO:0001704	formation of primary germ layer	BP	1	TPR.G27396	not significant
GO:0033036	macromolecule localization	BP	1	TPR.G27396	not significant
GO:0001706	endoderm formation	BP	1	TPR.G27396	not significant
GO:0005794	Golgi apparatus	CC	1	TPR.G24957	not significant
GO:0005506	iron ion binding	MF	1	TPR.G24957	not significant
GO:0001708	cell fate specification	BP	1	TPR.G27396	not significant
GO:0048440	carpel development	BP	1	TPR.G18252	not significant
GO:2000280	regulation of root development	BP	1	TPR.G27396	not significant
GO:0048582	positive regulation of post-embryonic development	BP	1	TPR.G3166	not significant
GO:0048583	regulation of response to stimulus	BP	1	TPR.G4170	not significant
GO:0048831	regulation of shoot system development	BP	1	TPR.G3166	not significant
GO:0048584	positive regulation of response to stimulus	BP	1	TPR.G4170	not significant
GO:0022402	cell cycle process	BP	1	TPR.G18252	not significant
GO:0055067	monovalent inorganic cation homeostasis	BP	1	TPR.G27396	not significant
GO:0070140	SUMO-specific isopeptidase activity	MF	1	TPR.G3166	not significant
GO:0009825	multidimensional cell growth	BP	1	TPR.G20019	not significant
GO:0055065	metal ion homeostasis	BP	1	TPR.G27396	not significant
GO:0045165	cell fate commitment	BP	1	TPR.G27396	not significant
GO:0009628	response to abiotic stimulus	BP	1	TPR.G4170	not significant
GO:0016049	cell growth	BP	1	TPR.G20019	not significant
GO:0070647	protein modification by small protein conjugation or removal	BP	1	TPR.G3166	not significant
GO:0070646	protein modification by small protein removal	BP	1	TPR.G3166	not significant
GO:0008270	zinc ion binding	MF	1	TPR.G9265	not significant
GO:0040007	growth	BP	1	TPR.G20019	not significant
GO:0048438	floral whorl development	BP	1	TPR.G18252	not significant
GO:0048437	floral organ development	BP	1	TPR.G18252	not significant
GO:0006629	lipid metabolic process	BP	1	TPR.G24957	not significant
GO:1901576	organic substance biosynthetic process	BP	1	TPR.G24957	not significant
GO:0005783	endoplasmic reticulum	CC	1	TPR.G24957	not significant
GO:0055075	potassium ion homeostasis	BP	1	TPR.G27396	not significant
GO:0048869	cellular developmental process	BP	1	TPR.G27396	not significant
GO:0009909	regulation of flower development	BP	1	TPR.G3166	not significant
GO:0009624	response to nematode	BP	1	TPR.G20019	not significant
GO:0032870	cellular response to hormone stimulus	BP	1	TPR.G4170	not significant
GO:0080046	quercetin 4'-O-glucosyltransferase activity	MF	1	TPR.G8776	not significant
GO:0009911	positive regulation of flower development	BP	1	TPR.G3166	not significant
GO:0043207	response to external biotic stimulus	BP	1	TPR.G20019	not significant
GO:0001101	response to acid chemical	BP	1	TPR.G4170	not significant
GO:0000045	autophagosome assembly	BP	1	TPR.G37366	not significant
GO:0080043	quercetin 3-O-glucosyltransferase activity	MF	1	TPR.G8776	not significant
GO:0055080	cation homeostasis	BP	1	TPR.G27396	not significant
GO:0005773	vacuole	CC	1	TPR.G20019	not significant
GO:1902911	protein kinase complex	CC	1	TPR.G37366	not significant
GO:0048467	gynoecium development	BP	1	TPR.G18252	not significant
GO:0009611	response to wounding	BP	1	TPR.G27396	not significant
GO:0046906	tetrapyrrole binding	MF	1	TPR.G24957	not significant
GO:0055085	transmembrane transport	BP	1	TPR.G20019	not significant
GO:0070122	isopeptidase activity	MF	1	TPR.G3166	not significant
GO:1905957	regulation of cellular response to alcohol	BP	1	TPR.G4170	not significant
GO:0048366	leaf development	BP	1	TPR.G4170	not significant
GO:0009607	response to biotic stimulus	BP	1	TPR.G20019	not significant
GO:1901360	organic cyclic compound metabolic process	BP	1	TPR.G24957	not significant
GO:0019001	guanyl nucleotide binding	MF	1	TPR.G18252	not significant
GO:0009605	response to external stimulus	BP	1	TPR.G20019	not significant
GO:1901362	organic cyclic compound biosynthetic process	BP	1	TPR.G24957	not significant
GO:0007492	endoderm development	BP	1	TPR.G27396	not significant
GO:0016021	integral component of membrane	CC	1	TPR.G20019	not significant
GO:0046527	glucosyltransferase activity	MF	1	TPR.G8776	not significant
GO:0009507	chloroplast	CC	1	TPR.G18252	not significant
GO:0009737	response to abscisic acid	BP	1	TPR.G4170	not significant
GO:0009738	abscisic acid-activated signaling pathway	BP	1	TPR.G4170	not significant
GO:0043933	protein-containing complex subunit organization	BP	1	TPR.G21027	not significant
GO:0032991	protein-containing complex	CC	1	TPR.G37366	not significant
GO:2000243	positive regulation of reproductive process	BP	1	TPR.G3166	not significant
GO:0032561	guanyl ribonucleotide binding	MF	1	TPR.G18252	not significant
GO:0006508	proteolysis	BP	1	TPR.G3166	not significant
GO:0071215	cellular response to abscisic acid stimulus	BP	1	TPR.G4170	not significant
GO:0070925	organelle assembly	BP	1	TPR.G37366	not significant
GO:0048878	chemical homeostasis	BP	1	TPR.G27396	not significant
GO:1900055	regulation of leaf senescence	BP	1	TPR.G4170	not significant
GO:0048481	plant ovule development	BP	1	TPR.G18252	not significant
GO:0035670	plant-type ovary development	BP	1	TPR.G18252	not significant
GO:0008610	lipid biosynthetic process	BP	1	TPR.G24957	not significant
GO:0019901	protein kinase binding	MF	1	TPR.G4170	not significant
GO:0016926	protein desumoylation	BP	1	TPR.G3166	not significant
GO:2000038	regulation of stomatal complex development	BP	1	TPR.G4170	not significant
GO:2000241	regulation of reproductive process	BP	1	TPR.G3166	not significant
GO:0016929	SUMO-specific protease activity	MF	1	TPR.G3166	not significant
GO:0070887	cellular response to chemical stimulus	BP	1	TPR.G4170	not significant
GO:1900057	positive regulation of leaf senescence	BP	1	TPR.G4170	not significant
GO:0009735	response to cytokinin	BP	1	TPR.G20019	not significant
GO:0009898	cytoplasmic side of plasma membrane	CC	1	TPR.G21027	not significant
GO:0008233	peptidase activity	MF	1	TPR.G3166	not significant
GO:0008234	cysteine-type peptidase activity	MF	1	TPR.G3166	not significant
GO:0051707	response to other organism	BP	1	TPR.G20019	not significant
GO:0007369	gastrulation	BP	1	TPR.G27396	not significant
GO:0033993	response to lipid	BP	1	TPR.G4170	not significant
GO:0048229	gametophyte development	BP	1	TPR.G1817	not significant
GO:0048226	Casparian strip	CC	1	TPR.G27396	not significant
GO:0005739	mitochondrion	CC	1	TPR.G18252	not significant
GO:0035556	intracellular signal transduction	BP	1	TPR.G4170	not significant
GO:0004497	monooxygenase activity	MF	1	TPR.G24957	not significant
GO:0042044	fluid transport	BP	1	TPR.G27396	not significant
GO:0008104	protein localization	BP	1	TPR.G27396	not significant
GO:0018193	peptidyl-amino acid modification	BP	1	TPR.G3166	not significant
GO:0008202	steroid metabolic process	BP	1	TPR.G24957	not significant
GO:0042659	regulation of cell fate specification	BP	1	TPR.G27396	not significant
GO:1901700	response to oxygen-containing compound	BP	1	TPR.G4170	not significant
GO:0030312	external encapsulating structure	CC	1	TPR.G27396	not significant
GO:1901701	cellular response to oxygen-containing compound	BP	1	TPR.G4170	not significant
GO:1901419	regulation of response to alcohol	BP	1	TPR.G4170	not significant
GO:0048316	seed development	BP	1	TPR.G27396	not significant
GO:0006914	autophagy	BP	1	TPR.G37366	not significant
GO:0008398	sterol 14-demethylase activity	MF	1	TPR.G24957	not significant
GO:0005525	GTP binding	MF	1	TPR.G18252	not significant
GO:0035251	UDP-glucosyltransferase activity	MF	1	TPR.G8776	not significant
GO:1902457	negative regulation of stomatal opening	BP	1	TPR.G4170	not significant
GO:0032451	demethylase activity	MF	1	TPR.G24957	not significant
GO:1902456	regulation of stomatal opening	BP	1	TPR.G4170	not significant
GO:0009755	hormone-mediated signaling pathway	BP	1	TPR.G4170	not significant
GO:0016709	oxidoreductase activity, acting on paired donors, with incorporation or reduction of molecular oxygen, NAD(P)H as one donor, and incorporation of one atom of oxygen	MF	1	TPR.G24957	not significant
GO:0016126	sterol biosynthetic process	BP	1	TPR.G24957	not significant
GO:1990234	transferase complex	CC	1	TPR.G37366	not significant
GO:0016705	oxidoreductase activity, acting on paired donors, with incorporation or reduction of molecular oxygen	MF	1	TPR.G24957	not significant
GO:0016125	sterol metabolic process	BP	1	TPR.G24957	not significant
GO:0044248	cellular catabolic process	BP	1	TPR.G37366	not significant
GO:1902554	serine/threonine protein kinase complex	CC	1	TPR.G37366	not significant
GO:0009790	embryo development	BP	1	TPR.G27396	not significant
GO:0032259	methylation	BP	1	TPR.G24957	not significant
GO:0009793	embryo development ending in seed dormancy	BP	1	TPR.G27396	not significant
GO:0030154	cell differentiation	BP	1	TPR.G27396	not significant
GO:0046777	protein autophosphorylation	BP	1	TPR.G4170	not significant
GO:0044419	biological process involved in interspecies interaction between organisms	BP	1	TPR.G20019	not significant
GO:0006833	water transport	BP	1	TPR.G27396	not significant
GO:0004709	MAP kinase kinase kinase activity	MF	1	TPR.G4170	not significant
GO:0023056	positive regulation of signaling	BP	1	TPR.G4170	not significant
GO:0016758	hexosyltransferase activity	MF	1	TPR.G8776	not significant
GO:0016757	glycosyltransferase activity	MF	1	TPR.G8776	not significant
GO:0023051	regulation of signaling	BP	1	TPR.G4170	not significant
GO:0071310	cellular response to organic substance	BP	1	TPR.G4170	not significant
GO:0010154	fruit development	BP	1	TPR.G27396	not significant
GO:0010150	leaf senescence	BP	1	TPR.G4170	not significant
GO:0015144	carbohydrate transmembrane transporter activity	MF	1	TPR.G20019	not significant
GO:0004175	endopeptidase activity	MF	1	TPR.G3166	not significant
GO:0015749	monosaccharide transmembrane transport	BP	1	TPR.G20019	not significant
GO:0015145	monosaccharide transmembrane transporter activity	MF	1	TPR.G20019	not significant
GO:1901615	organic hydroxy compound metabolic process	BP	1	TPR.G24957	not significant
GO:0016747	acyltransferase activity, transferring groups other than amino-acyl groups	MF	1	TPR.G19070	not significant
GO:0016746	acyltransferase activity	MF	1	TPR.G19070	not significant
GO:0009266	response to temperature stimulus	BP	1	TPR.G4170	not significant
GO:1903224	regulation of endodermal cell differentiation	BP	1	TPR.G27396	not significant
GO:0061919	process utilizing autophagic mechanism	BP	1	TPR.G37366	not significant
GO:0010118	stomatal movement	BP	1	TPR.G4170	not significant
GO:0010119	regulation of stomatal movement	BP	1	TPR.G4170	not significant
GO:1902494	catalytic complex	CC	1	TPR.G37366	not significant
GO:0009789	positive regulation of abscisic acid-activated signaling pathway	BP	1	TPR.G4170	not significant
GO:0009058	biosynthetic process	BP	1	TPR.G24957	not significant
GO:0009787	regulation of abscisic acid-activated signaling pathway	BP	1	TPR.G4170	not significant
GO:0016236	macroautophagy	BP	1	TPR.G37366	not significant
GO:0022857	transmembrane transporter activity	MF	1	TPR.G20019	not significant
GO:0042592	homeostatic process	BP	1	TPR.G27396	not significant
GO:0006970	response to osmotic stress	BP	1	TPR.G4170	not significant
GO:0009056	catabolic process	BP	1	TPR.G37366	not significant
GO:0012505	endomembrane system	CC	1	TPR.G24957	not significant
GO:0004197	cysteine-type endopeptidase activity	MF	1	TPR.G3166	not significant
GO:0030246	carbohydrate binding	MF	1	TPR.G19875	not significant
GO:1990069	stomatal opening	BP	1	TPR.G4170	not significant
GO:0071702	organic substance transport	BP	1	TPR.G20019	not significant
GO:0016741	transferase activity, transferring one-carbon groups	MF	1	TPR.G24957	not significant
GO:0051258	protein polymerization	BP	1	TPR.G21027	not significant
GO:0006694	steroid biosynthetic process	BP	1	TPR.G24957	not significant
GO:0009408	response to heat	BP	1	TPR.G4170	not significant
GO:0008168	methyltransferase activity	MF	1	TPR.G24957	not significant
GO:0034219	carbohydrate transmembrane transport	BP	1	TPR.G20019	not significant
GO:0031224	intrinsic component of membrane	CC	1	TPR.G20019	not significant
GO:0018205	peptidyl-lysine modification	BP	1	TPR.G3166	not significant
GO:1990316	Atg1/ULK1 kinase complex	CC	1	TPR.G37366	not significant
GO:0009555	pollen development	BP	1	TPR.G1817	not significant
GO:0010035	response to inorganic substance	BP	1	TPR.G4170	not significant
GO:0009414	response to water deprivation	BP	1	TPR.G4170	not significant
GO:0009415	response to water	BP	1	TPR.G4170	not significant
GO:0007033	vacuole organization	BP	1	TPR.G37366	not significant
GO:0051119	sugar transmembrane transporter activity	MF	1	TPR.G20019	not significant
GO:0006996	organelle organization	BP	1	TPR.G37366	not significant
GO:0098771	inorganic ion homeostasis	BP	1	TPR.G27396	not significant
GO:0010453	regulation of cell fate commitment	BP	1	TPR.G27396	not significant
GO:0051240	positive regulation of multicellular organismal process	BP	1	TPR.G3166	not significant
GO:0007568	aging	BP	1	TPR.G4170	not significant
GO:0065008	regulation of biological quality	BP	1	TPR.G27396	not significant
GO:0050801	ion homeostasis	BP	1	TPR.G27396	not significant
GO:0033554	cellular response to stress	BP	1	TPR.G18618	not significant
GO:0065003	protein-containing complex assembly	BP	1	TPR.G21027	not significant
GO:0016799	hydrolase activity, hydrolyzing N-glycosyl compounds	MF	1	TPR.G16438	not significant
GO:0031234	extrinsic component of cytoplasmic side of plasma membrane	CC	1	TPR.G21027	not significant
GO:0003953	NAD+ nucleosidase activity	MF	1	TPR.G16438	not significant
GO:0007049	cell cycle	BP	1	TPR.G18252	not significant
GO:0045595	regulation of cell differentiation	BP	1	TPR.G27396	not significant
GO:0019897	extrinsic component of plasma membrane	CC	1	TPR.G21027	not significant
GO:0019898	extrinsic component of membrane	CC	1	TPR.G21027	not significant
GO:0020037	heme binding	MF	1	TPR.G24957	not significant
GO:1901617	organic hydroxy compound biosynthetic process	BP	1	TPR.G24957	not significant
GO:0048519	negative regulation of biological process	BP	1	TPR.G4170	not significant
GO:0045184	establishment of protein localization	BP	1	TPR.G27396	not significant
GO:0019783	ubiquitin-like protein-specific protease activity	MF	1	TPR.G3166	not significant
GO:0010647	positive regulation of cell communication	BP	1	TPR.G4170	not significant
GO:0009536	plastid	CC	1	TPR.G18252	not significant
GO:0009531	secondary cell wall	CC	1	TPR.G27396	not significant
GO:0048522	positive regulation of cellular process	BP	1	TPR.G4170	not significant
GO:0016798	hydrolase activity, acting on glycosyl bonds	MF	1	TPR.G16438	not significant
GO:0098562	cytoplasmic side of membrane	CC	1	TPR.G21027	not significant
GO:0090693	plant organ senescence	BP	1	TPR.G4170	not significant
GO:0034622	cellular protein-containing complex assembly	BP	1	TPR.G21027	not significant
GO:0010646	regulation of cell communication	BP	1	TPR.G4170	not significant
GO:0048523	negative regulation of cellular process	BP	1	TPR.G4170	not significant
GO:0008194	UDP-glycosyltransferase activity	MF	1	TPR.G8776	not significant
GO:0009967	positive regulation of signal transduction	BP	1	TPR.G4170	not significant
GO:0009966	regulation of signal transduction	BP	1	TPR.G4170	not significant
GO:0071495	cellular response to endogenous stimulus	BP	1	TPR.G4170	not significant
GO:0098552	side of membrane	CC	1	TPR.G21027	not significant
GO:0061695	transferase complex, transferring phosphorus-containing groups	CC	1	TPR.G37366	not significant
GO:0010374	stomatal complex development	BP	1	TPR.G4170	not significant
GO:0046914	transition metal ion binding	MF	2	TPR.G24957,TPR.G9265	not significant
GO:0048580	regulation of post-embryonic development	BP	2	TPR.G3166,TPR.G4170	not significant
GO:0051179	localization	BP	2	TPR.G27396,TPR.G20019	not significant
GO:0016043	cellular component organization	BP	2	TPR.G21027,TPR.G37366	not significant
GO:0009719	response to endogenous stimulus	BP	2	TPR.G4170,TPR.G20019	not significant
GO:2000026	regulation of multicellular organismal development	BP	2	TPR.G3166,TPR.G4170	not significant
GO:0044085	cellular component biogenesis	BP	2	TPR.G21027,TPR.G37366	not significant
GO:0009908	flower development	BP	2	TPR.G3166,TPR.G18252	not significant
GO:0090708	specification of plant organ axis polarity	BP	2	TPR.G21027,TPR.G27396	0.0043162
GO:0005911	cell-cell junction	CC	2	TPR.G3166,TPR.G20019	not significant
GO:0051094	positive regulation of developmental process	BP	2	TPR.G3166,TPR.G4170	not significant
GO:0009725	response to hormone	BP	2	TPR.G4170,TPR.G20019	not significant
GO:0004674	protein serine/threonine kinase activity	MF	2	TPR.G4170,TPR.G19875	not significant
GO:0048364	root development	BP	2	TPR.G21027,TPR.G27396	not significant
GO:0009506	plasmodesma	CC	2	TPR.G3166,TPR.G20019	not significant
GO:0007389	pattern specification process	BP	2	TPR.G21027,TPR.G27396	not significant
GO:0042221	response to chemical	BP	2	TPR.G4170,TPR.G20019	not significant
GO:0006810	transport	BP	2	TPR.G27396,TPR.G20019	not significant
GO:0009888	tissue development	BP	2	TPR.G4170,TPR.G27396	not significant
GO:1905421	regulation of plant organ morphogenesis	BP	2	TPR.G21027,TPR.G27396	not significant
GO:0043531	ADP binding	MF	2	TPR.G16438,TPR.G2766	not significant
GO:0051302	regulation of cell division	BP	2	TPR.G21027,TPR.G27396	not significant
GO:2000067	regulation of root morphogenesis	BP	2	TPR.G21027,TPR.G27396	0.027458
GO:0019900	kinase binding	MF	2	TPR.G3166,TPR.G4170	not significant
GO:0070161	anchoring junction	CC	2	TPR.G3166,TPR.G20019	not significant
GO:0055044	symplast	CC	2	TPR.G3166,TPR.G20019	not significant
GO:0022622	root system development	BP	2	TPR.G21027,TPR.G27396	not significant
GO:0009798	axis specification	BP	2	TPR.G21027,TPR.G27396	not significant
GO:0030054	cell junction	CC	2	TPR.G3166,TPR.G20019	not significant
GO:0043169	cation binding	MF	2	TPR.G24957,TPR.G9265	not significant
GO:0009653	anatomical structure morphogenesis	BP	2	TPR.G21027,TPR.G27396	not significant
GO:0023052	signaling	BP	2	TPR.G16438,TPR.G4170	not significant
GO:0006952	defense response	BP	2	TPR.G16438,TPR.G2766	not significant
GO:0051239	regulation of multicellular organismal process	BP	2	TPR.G3166,TPR.G4170	not significant
GO:0051234	establishment of localization	BP	2	TPR.G27396,TPR.G20019	not significant
GO:0046872	metal ion binding	MF	2	TPR.G24957,TPR.G9265	not significant
GO:0005829	cytosol	CC	2	TPR.G8776,TPR.G14068	not significant
GO:0010015	root morphogenesis	BP	2	TPR.G21027,TPR.G27396	not significant
GO:0071840	cellular component organization or biogenesis	BP	2	TPR.G21027,TPR.G37366	not significant
GO:0010033	response to organic substance	BP	2	TPR.G4170,TPR.G20019	not significant
GO:1905392	plant organ morphogenesis	BP	2	TPR.G21027,TPR.G27396	not significant
GO:0065001	specification of axis polarity	BP	2	TPR.G21027,TPR.G27396	not significant
GO:0016491	oxidoreductase activity	MF	2	TPR.G24957,TPR.G3710	not significant
GO:0019899	enzyme binding	MF	2	TPR.G3166,TPR.G4170	not significant
GO:0048518	positive regulation of biological process	BP	2	TPR.G3166,TPR.G4170	not significant
GO:0048827	phyllome development	BP	2	TPR.G4170,TPR.G18252	not significant
GO:0007154	cell communication	BP	2	TPR.G16438,TPR.G4170	not significant
GO:0022607	cellular component assembly	BP	2	TPR.G21027,TPR.G37366	not significant
GO:0022603	regulation of anatomical structure morphogenesis	BP	2	TPR.G21027,TPR.G27396	not significant
GO:0090558	plant epidermis development	BP	2	TPR.G4170,TPR.G27396	not significant
GO:0007165	signal transduction	BP	2	TPR.G16438,TPR.G4170	not significant
GO:0016787	hydrolase activity	MF	2	TPR.G16438,TPR.G3166	not significant
GO:0090567	reproductive shoot system development	BP	2	TPR.G3166,TPR.G18252	not significant
GO:0061458	reproductive system development	BP	3	TPR.G3166,TPR.G27396,TPR.G18252	not significant
GO:0005634	nucleus	CC	3	TPR.G3166,TPR.G4170,TPR.G20019	not significant
GO:0048367	shoot system development	BP	3	TPR.G3166,TPR.G4170,TPR.G18252	not significant
GO:0051716	cellular response to stimulus	BP	3	TPR.G16438,TPR.G18618,TPR.G4170	not significant
GO:0048608	reproductive structure development	BP	3	TPR.G3166,TPR.G27396,TPR.G18252	not significant
GO:0051301	cell division	BP	3	TPR.G21027,TPR.G27396,TPR.G18252	not significant
GO:0022414	reproductive process	BP	3	TPR.G3166,TPR.G27396,TPR.G18252	not significant
GO:0003006	developmental process involved in reproduction	BP	3	TPR.G3166,TPR.G27396,TPR.G18252	not significant
GO:0000003	reproduction	BP	3	TPR.G3166,TPR.G27396,TPR.G18252	not significant
GO:0099402	plant organ development	BP	4	TPR.G21027,TPR.G4170,TPR.G27396,TPR.G18252	not significant
GO:0004672	protein kinase activity	MF	4	TPR.G26067,TPR.G4170,TPR.G27396,TPR.G19875	not significant
GO:0016020	membrane	CC	4	TPR.G21027,TPR.G24957,TPR.G27396,TPR.G20019	not significant
GO:0050794	regulation of cellular process	BP	4	TPR.G16438,TPR.G21027,TPR.G4170,TPR.G27396	not significant
GO:0050793	regulation of developmental process	BP	4	TPR.G3166,TPR.G21027,TPR.G4170,TPR.G27396	not significant
GO:0016301	kinase activity	MF	4	TPR.G26067,TPR.G4170,TPR.G27396,TPR.G19875	not significant
GO:0016310	phosphorylation	BP	4	TPR.G26067,TPR.G4170,TPR.G27396,TPR.G19875	not significant
GO:0005886	plasma membrane	CC	4	TPR.G21027,TPR.G24957,TPR.G27396,TPR.G20019	not significant
GO:0071944	cell periphery	CC	4	TPR.G21027,TPR.G24957,TPR.G27396,TPR.G20019	not significant
GO:0005524	ATP binding	MF	4	TPR.G26067,TPR.G4170,TPR.G27396,TPR.G19875	not significant
GO:0009791	post-embryonic development	BP	4	TPR.G3166,TPR.G4170,TPR.G27396,TPR.G18252	not significant
GO:0016773	phosphotransferase activity, alcohol group as acceptor	MF	4	TPR.G26067,TPR.G4170,TPR.G27396,TPR.G19875	not significant
GO:0016772	transferase activity, transferring phosphorus-containing groups	MF	4	TPR.G26067,TPR.G4170,TPR.G27396,TPR.G19875	not significant
GO:0006796	phosphate-containing compound metabolic process	BP	4	TPR.G26067,TPR.G4170,TPR.G27396,TPR.G19875	not significant
GO:0006793	phosphorus metabolic process	BP	4	TPR.G26067,TPR.G4170,TPR.G27396,TPR.G19875	not significant
GO:0006468	protein phosphorylation	BP	4	TPR.G26067,TPR.G4170,TPR.G27396,TPR.G19875	not significant
GO:1901564	organonitrogen compound metabolic process	BP	5	TPR.G26067,TPR.G3166,TPR.G4170,TPR.G27396,TPR.G19875	not significant
GO:0006807	nitrogen compound metabolic process	BP	5	TPR.G26067,TPR.G3166,TPR.G4170,TPR.G27396,TPR.G19875	not significant
GO:0044260	cellular macromolecule metabolic process	BP	5	TPR.G26067,TPR.G3166,TPR.G4170,TPR.G27396,TPR.G19875	not significant
GO:0043231	intracellular membrane-bounded organelle	CC	5	TPR.G3166,TPR.G24957,TPR.G4170,TPR.G20019,TPR.G18252	not significant
GO:0043226	organelle	CC	5	TPR.G3166,TPR.G24957,TPR.G4170,TPR.G20019,TPR.G18252	not significant
GO:0043227	membrane-bounded organelle	CC	5	TPR.G3166,TPR.G24957,TPR.G4170,TPR.G20019,TPR.G18252	not significant
GO:0050789	regulation of biological process	BP	5	TPR.G16438,TPR.G3166,TPR.G21027,TPR.G4170,TPR.G27396	not significant
GO:0043229	intracellular organelle	CC	5	TPR.G3166,TPR.G24957,TPR.G4170,TPR.G20019,TPR.G18252	not significant
GO:0044267	cellular protein metabolic process	BP	5	TPR.G26067,TPR.G3166,TPR.G4170,TPR.G27396,TPR.G19875	not significant
GO:0019538	protein metabolic process	BP	5	TPR.G26067,TPR.G3166,TPR.G4170,TPR.G27396,TPR.G19875	not significant
GO:0048731	system development	BP	5	TPR.G3166,TPR.G21027,TPR.G4170,TPR.G27396,TPR.G18252	not significant
GO:0043412	macromolecule modification	BP	5	TPR.G26067,TPR.G3166,TPR.G4170,TPR.G27396,TPR.G19875	not significant
GO:0036211	protein modification process	BP	5	TPR.G26067,TPR.G3166,TPR.G4170,TPR.G27396,TPR.G19875	not significant
GO:0035639	purine ribonucleoside triphosphate binding	MF	5	TPR.G26067,TPR.G4170,TPR.G27396,TPR.G19875,TPR.G18252	not significant
GO:0043170	macromolecule metabolic process	BP	5	TPR.G26067,TPR.G3166,TPR.G4170,TPR.G27396,TPR.G19875	not significant
GO:0006950	response to stress	BP	5	TPR.G16438,TPR.G18618,TPR.G2766,TPR.G4170,TPR.G27396	not significant
GO:0065007	biological regulation	BP	5	TPR.G16438,TPR.G3166,TPR.G21027,TPR.G4170,TPR.G27396	not significant
GO:0140096	catalytic activity, acting on a protein	MF	5	TPR.G26067,TPR.G3166,TPR.G4170,TPR.G27396,TPR.G19875	not significant
GO:0006464	cellular protein modification process	BP	5	TPR.G26067,TPR.G3166,TPR.G4170,TPR.G27396,TPR.G19875	not significant
GO:0007275	multicellular organism development	BP	6	TPR.G1817,TPR.G3166,TPR.G21027,TPR.G4170,TPR.G27396,TPR.G18252	not significant
GO:0048856	anatomical structure development	BP	6	TPR.G1817,TPR.G3166,TPR.G21027,TPR.G4170,TPR.G27396,TPR.G18252	not significant
GO:0032559	adenyl ribonucleotide binding	MF	6	TPR.G26067,TPR.G16438,TPR.G2766,TPR.G4170,TPR.G27396,TPR.G19875	not significant
GO:0044237	cellular metabolic process	BP	6	TPR.G26067,TPR.G3166,TPR.G4170,TPR.G27396,TPR.G37366,TPR.G19875	not significant
GO:0044238	primary metabolic process	BP	6	TPR.G26067,TPR.G3166,TPR.G24957,TPR.G4170,TPR.G27396,TPR.G19875	not significant
GO:0050896	response to stimulus	BP	6	TPR.G16438,TPR.G18618,TPR.G2766,TPR.G4170,TPR.G27396,TPR.G20019	not significant
GO:0032502	developmental process	BP	6	TPR.G1817,TPR.G3166,TPR.G21027,TPR.G4170,TPR.G27396,TPR.G18252	not significant
GO:0032501	multicellular organismal process	BP	6	TPR.G1817,TPR.G3166,TPR.G21027,TPR.G4170,TPR.G27396,TPR.G18252	not significant
GO:0030554	adenyl nucleotide binding	MF	6	TPR.G26067,TPR.G16438,TPR.G2766,TPR.G4170,TPR.G27396,TPR.G19875	not significant
GO:0071704	organic substance metabolic process	BP	6	TPR.G26067,TPR.G3166,TPR.G24957,TPR.G4170,TPR.G27396,TPR.G19875	not significant
GO:0005515	protein binding	MF	7	TPR.G1817,TPR.G3166,TPR.G21027,TPR.G4170,TPR.G27396,TPR.G2949,TPR.G9265	not significant
GO:0000166	nucleotide binding	MF	7	TPR.G26067,TPR.G16438,TPR.G2766,TPR.G4170,TPR.G27396,TPR.G19875,TPR.G18252	not significant
GO:0036094	small molecule binding	MF	7	TPR.G26067,TPR.G16438,TPR.G2766,TPR.G4170,TPR.G27396,TPR.G19875,TPR.G18252	not significant
GO:1901265	nucleoside phosphate binding	MF	7	TPR.G26067,TPR.G16438,TPR.G2766,TPR.G4170,TPR.G27396,TPR.G19875,TPR.G18252	not significant
GO:0008152	metabolic process	BP	7	TPR.G26067,TPR.G3166,TPR.G24957,TPR.G4170,TPR.G27396,TPR.G37366,TPR.G19875	not significant
GO:0032555	purine ribonucleotide binding	MF	7	TPR.G26067,TPR.G16438,TPR.G2766,TPR.G4170,TPR.G27396,TPR.G19875,TPR.G18252	not significant
GO:0032553	ribonucleotide binding	MF	7	TPR.G26067,TPR.G16438,TPR.G2766,TPR.G4170,TPR.G27396,TPR.G19875,TPR.G18252	not significant
GO:0097367	carbohydrate derivative binding	MF	7	TPR.G26067,TPR.G16438,TPR.G2766,TPR.G4170,TPR.G27396,TPR.G19875,TPR.G18252	not significant
GO:0005737	cytoplasm	CC	7	TPR.G3166,TPR.G8776,TPR.G24957,TPR.G14068,TPR.G37366,TPR.G20019,TPR.G18252	not significant
GO:0017076	purine nucleotide binding	MF	7	TPR.G26067,TPR.G16438,TPR.G2766,TPR.G4170,TPR.G27396,TPR.G19875,TPR.G18252	not significant
GO:0043168	anion binding	MF	7	TPR.G26067,TPR.G16438,TPR.G2766,TPR.G4170,TPR.G27396,TPR.G19875,TPR.G18252	not significant
GO:0016740	transferase activity	MF	7	TPR.G26067,TPR.G19070,TPR.G8776,TPR.G24957,TPR.G4170,TPR.G27396,TPR.G19875	not significant
GO:1901363	heterocyclic compound binding	MF	8	TPR.G26067,TPR.G16438,TPR.G24957,TPR.G2766,TPR.G4170,TPR.G27396,TPR.G19875,TPR.G18252	not significant
GO:0097159	organic cyclic compound binding	MF	8	TPR.G26067,TPR.G16438,TPR.G24957,TPR.G2766,TPR.G4170,TPR.G27396,TPR.G19875,TPR.G18252	not significant
GO:0005622	intracellular anatomical structure	CC	9	TPR.G3166,TPR.G21027,TPR.G8776,TPR.G24957,TPR.G4170,TPR.G14068,TPR.G37366,TPR.G20019,TPR.G18252	not significant
GO:0043167	ion binding	MF	9	TPR.G26067,TPR.G16438,TPR.G24957,TPR.G2766,TPR.G4170,TPR.G27396,TPR.G9265,TPR.G19875,TPR.G18252	not significant
GO:0110165	cellular anatomical entity	CC	10	TPR.G3166,TPR.G21027,TPR.G8776,TPR.G24957,TPR.G4170,TPR.G27396,TPR.G14068,TPR.G37366,TPR.G20019,TPR.G18252	not significant
GO:0003824	catalytic activity	MF	10	TPR.G26067,TPR.G16438,TPR.G3166,TPR.G19070,TPR.G8776,TPR.G24957,TPR.G4170,TPR.G3710,TPR.G27396,TPR.G19875	not significant
GO:0009987	cellular process	BP	11	TPR.G26067,TPR.G16438,TPR.G18618,TPR.G3166,TPR.G21027,TPR.G4170,TPR.G27396,TPR.G37366,TPR.G19875,TPR.G20019,TPR.G18252	not significant
GO:0005488	binding	MF	13	TPR.G16438,TPR.G1817,TPR.G3166,TPR.G2949,TPR.G27396,TPR.G19875,TPR.G26067,TPR.G21027,TPR.G24957,TPR.G2766,TPR.G4170,TPR.G9265,TPR.G18252	not significant

## Sheet: annual mean temperature
gene_id	SNP name and BLAST E-value	gene_type	chromosome	start	stop	gene_name	gene_description	Homologous gene family	Orthologous gene family	is_tandem_duplicate	tandem_duplication_representative	is_block_duplicate	block_duplicates
TPR.G11990	ASHM01006557 (E-value=0.0)	coding	Tp57577_TGAC_v2_LG1	22246810	22247484	35979329, Tp57577_TGAC_v2_mRNA12383.v2, Tp57577_TGAC_v2_gene11990.v2	HOM05D000542	ORTHO05D000202	No description available.	true	TPR.G12113	true
TPR.G12203	ASHM01008541B (E-value=1.56e-29)	coding	Tp57577_TGAC_v2_LG3	29356416	29372631	Tp57577_TGAC_v2_gene12203.v2, 35987214, Tp57577_TGAC_v2_mRNA12600.v2	HOM05D000009	ORTHO05D002159	No description available.	false		true	TPR.G2007
TPR.G12412	ASHM01013697A (E-value=0.0)	coding	Tp57577_TGAC_v2_LG7	9676566	9678486	35958524, Tp57577_TGAC_v2_mRNA12817.v2, Tp57577_TGAC_v2_gene12412.v2	HOM05D000884	ORTHO05D002404	No description available.	false		false
TPR.G12519	ASHM01005057 (E-value=0.0)	coding	Tp57577_TGAC_v2_LG4	2011286	2013596	Tp57577_TGAC_v2_gene12519.v2, Tp57577_TGAC_v2_mRNA12926.v2, 35963797, A0A2K3PA46	HOM05D003750	ORTHO05D004337	No description available.	false		true	TPR.G16759
TPR.G12641	ASHM01062394 (E-value=0.0)	coding	Tp57577_TGAC_v2_LG2	24583617	24585682	Tp57577_TGAC_v2_mRNA13052.v2, 35970035, Tp57577_TGAC_v2_gene12641.v2	HOM05D000001	ORTHO05D000003	No description available.	false		false
TPR.G14261	ASHM01009696E (E-value=0.0)	coding	Tp57577_TGAC_v2_scaf_449	94791	98902	Tp57577_TGAC_v2_mRNA14740.v2, Tp57577_TGAC_v2_gene14261.v2, 35968278	HOM05D000002	ORTHO05D000001	No description available.	true	TPR.G14261	false
TPR.G15380	ASHM01014218C (E-value=0.0)	coding	Tp57577_TGAC_v2_LG7	12198152	12201386	Tp57577_TGAC_v2_mRNA15895.v2, 35956449, Tp57577_TGAC_v2_gene15380.v2	HOM05D007101	ORTHO05D008632	No description available.	false		false
TPR.G17312	ASHM01014811B (E-value=0.0)	coding	Tp57577_TGAC_v2_scaf_227	209224	210327	Tp57577_TGAC_v2_mRNA17917.v2, 35952345, Tp57577_TGAC_v2_gene17312.v2	HOM05D000502	ORTHO05D000356	No description available.	true	TPR.G17321	false
TPR.G17794	ASHM01016008B (E-value=0.0)	coding	Tp57577_TGAC_v2_scaf_364	96411	98930	35960794, Tp57577_TGAC_v2_gene17794.v2, Tp57577_TGAC_v2_mRNA18416.v2, A0A2K3N458	HOM05D003212	ORTHO05D003959	No description available.	false		false
TPR.G17827	ASHM01005014B (E-value=0.0), ASHM01005014A (E-value=0.0)	coding	Tp57577_TGAC_v2_scaf_364	133679	139136	35960789, Tp57577_TGAC_v2_gene17827.v2, Tp57577_TGAC_v2_mRNA18450.v2	HOM05D005545	ORTHO05D006917	No description available.	false		false
TPR.G18064	ASHM01021914A (E-value=0.0)	coding	Tp57577_TGAC_v2_scaf_350	111961	114342	Tp57577_TGAC_v2_gene18064.v2, 35955000, Tp57577_TGAC_v2_mRNA18691.v2	HOM05D000038	ORTHO05D000689	No description available.	true	TPR.G18067	false
TPR.G1817	ASHM01045101B (E-value=0.0)	coding	Tp57577_TGAC_v2_LG1	15758146	15762343	Tp57577_TGAC_v2_mRNA1858.v2, 35978095, Tp57577_TGAC_v2_gene1817.v2	HOM05D004393	ORTHO05D004897	No description available.	false		false
TPR.G18171	ASHM01034108 (E-value=4.38e-113)	coding	Tp57577_TGAC_v2_LG5	10137528	10139541	Tp57577_TGAC_v2_mRNA18804.v2, 35983670, Tp57577_TGAC_v2_gene18171.v2	HOM05D000289	ORTHO05D000208	No description available.	false		false
TPR.G19782	ASHM01013246E (E-value=0.0)	coding	Tp57577_TGAC_v2_scaf_326	139077	142464	Tp57577_TGAC_v2_gene19782.v2, 35951384, Tp57577_TGAC_v2_mRNA20463.v2	HOM05D001958	ORTHO05D001971	No description available.	false		false
TPR.G19910	ASHM01004635A (E-value=0.0)	coding	Tp57577_TGAC_v2_scaf_328	217102	222206	35986063, Tp57577_TGAC_v2_gene19910.v2, Tp57577_TGAC_v2_mRNA20600.v2	HOM05D000001	ORTHO05D000003	No description available.	true	TPR.G19924	false
TPR.G1992	ASHM01003059D (E-value=0.0)	coding	Tp57577_TGAC_v2_LG5	4281455	4284114	35984038, Tp57577_TGAC_v2_gene1992.v2, Tp57577_TGAC_v2_mRNA2036.v2	HOM05D001536	ORTHO05D001442	No description available.	false		false
TPR.G2016	ASHM01020480B (E-value=0.0)	coding	Tp57577_TGAC_v2_LG5	4305980	4309471	Tp57577_TGAC_v2_gene2016.v2, Tp57577_TGAC_v2_mRNA2062.v2, 35984782, A0A2K3NFB5	HOM05D000094	ORTHO05D003883	No description available.	false		true	TPR.G12164
TPR.G23376	ASHM01020816 (E-value=9.56e-115)	coding	Tp57577_TGAC_v2_LG6	21865980	21867473	Tp57577_TGAC_v2_mRNA24179.v2, Tp57577_TGAC_v2_gene23376.v2, 35975902	HOM05D000041	ORTHO05D004120	No description available.	true	TPR.G23381	false
TPR.G23497	ASHM01007574B (E-value=0.0)	coding	Tp57577_TGAC_v2_LG3	920392	925905	35990721, Tp57577_TGAC_v2_gene23497.v2, Tp57577_TGAC_v2_mRNA24305.v2	HOM05D001273	ORTHO05D000023	No description available.	false		false
TPR.G23746	ASHM01000616 (E-value=0.0)	coding	Tp57577_TGAC_v2_LG3	18343743	18347178	Tp57577_TGAC_v2_mRNA24560.v2, 35989696, Tp57577_TGAC_v2_gene23746.v2	HOM05D000559	ORTHO05D003606	No description available.	false		false
TPR.G24318	ASHM01009187A (E-value=0.0)	coding	Tp57577_TGAC_v2_LG6	11687945	11691389	Tp57577_TGAC_v2_mRNA25155.v2, 35976624, Tp57577_TGAC_v2_gene24318.v2	HOM05D004711	ORTHO05D005594	No description available.	false		false
TPR.G25570	ASHM01008826A (E-value=0.0)	coding	Tp57577_TGAC_v2_LG3	22206056	22208041	Tp57577_TGAC_v2_gene25570.v2, Tp57577_TGAC_v2_mRNA26446.v2, 35987797	HOM05D001801	ORTHO05D001739	No description available.	false		false
TPR.G26170	ASHM01005018A (E-value=0.0), ASHM01005018B (E-value=0.0)	coding	Tp57577_TGAC_v2_LG2	2304705	2307044	35973354, Tp57577_TGAC_v2_gene26170.v2, Tp57577_TGAC_v2_mRNA27065.v2	HOM05D000620	ORTHO05D000537	No description available.	false		false
TPR.G27087	ASHM01009215A (E-value=0.0)	coding	Tp57577_TGAC_v2_LG1	2183454	2185933	Tp57577_TGAC_v2_mRNA28018.v2, 35980248, Tp57577_TGAC_v2_gene27087.v2	HOM05D000091	ORTHO05D001206	No description available.	false		false
TPR.G30869	ASHM01006045D (E-value=0.0)	coding	Tp57577_TGAC_v2_scaf_788	88305	91850	35985490, Tp57577_TGAC_v2_gene30869.v2, Tp57577_TGAC_v2_mRNA31912.v2	HOM05D002110	ORTHO05D001148	No description available.	false		false
TPR.G31185	ASHM01047910C (E-value=0.0), ASHM01047910B (E-value=0.0)	coding	Tp57577_TGAC_v2_scaf_1133	25023	35295	35960878, Tp57577_TGAC_v2_gene31185.v2, Tp57577_TGAC_v2_mRNA32236.v2	HOM05D004559	ORTHO05D005283	No description available.	false		false
TPR.G3166	UBIQ0001A (E-value=0.0)	coding	Tp57577_TGAC_v2_LG1	24530884	24536534	Tp57577_TGAC_v2_mRNA3258.v2, 35979344, Tp57577_TGAC_v2_gene3166.v2, A0A2K3MC52	HOM05D002639	ORTHO05D003094	No description available.	false		false
TPR.G32271	ASHM01004531B (E-value=0.0)	coding	Tp57577_TGAC_v2_LG6	7386874	7390467	Tp57577_TGAC_v2_gene32271.v2, Tp57577_TGAC_v2_mRNA33349.v2, 35974204	HOM05D005315	ORTHO05D006589	No description available.	false		false
TPR.G33973	ASHM01004434A (E-value=0.0)	coding	Tp57577_TGAC_v2_LG1	10939956	10942540	Tp57577_TGAC_v2_gene33973.v2, 35979571, Tp57577_TGAC_v2_mRNA35120.v2	HOM05D001050	ORTHO05D001270	No description available.	false		true	TPR.G9625
TPR.G36896	ASHM01001514 (E-value=4.12e-175)	coding	Tp57577_TGAC_v2_LG1	20411117	20414833	Tp57577_TGAC_v2_mRNA38131.v2, Tp57577_TGAC_v2_gene36896.v2, 35979461	HOM05D001845	ORTHO05D001878	No description available.	false		false
TPR.G37366	ASHM01008559A (E-value=0.0)	coding	Tp57577_TGAC_v2_LG3	6582149	6585977	Tp57577_TGAC_v2_gene37366.v2, Tp57577_TGAC_v2_mRNA38620.v2, 35987712	HOM05D002417	ORTHO05D002589	No description available.	false		true	TPR.G18734
TPR.G37548	ASHM01014056D (E-value=0.0)	coding	Tp57577_TGAC_v2_LG5	7351459	7353240	35984366, Tp57577_TGAC_v2_gene37548.v2, Tp57577_TGAC_v2_mRNA38805.v2	HOM05D000565	ORTHO05D003973	No description available.	false		false
TPR.G37729	ASHM01020084B (E-value=0.0)	coding	Tp57577_TGAC_v2_LG6	9516149	9532817	35975867, Tp57577_TGAC_v2_gene37729.v2, Tp57577_TGAC_v2_mRNA39002.v2, A0A2K3P9J2	HOM05D001826	ORTHO05D004184	No description available.	false		false
TPR.G37792	ASHM01017210A (E-value=0.0)	coding	Tp57577_TGAC_v2_LG1	19652504	19656492	Tp57577_TGAC_v2_mRNA39068.v2, 35981389, Tp57577_TGAC_v2_gene37792.v2, A0A2K3N291	HOM05D005033	ORTHO05D007005	No description available.	false		false
TPR.G38910	ASHM01002757B (E-value=0.0)	coding	Tp57577_TGAC_v2_LG1	17717610	17720859	35978284, Tp57577_TGAC_v2_gene38910.v2, Tp57577_TGAC_v2_mRNA40227.v2	HOM05D000426	ORTHO05D000328	No description available.	false		false
TPR.G4170	ASHM01004521 (E-value=0.0)	coding	Tp57577_TGAC_v2_LG7	28012589	28013788	35958042, Tp57577_TGAC_v2_gene4170.v2, Tp57577_TGAC_v2_mRNA4302.v2	HOM05D000083	ORTHO05D000196	No description available.	false		true	TPR.G4622
TPR.G4338	ASHM01008983A (E-value=0.0)	coding	Tp57577_TGAC_v2_scaf_34	181861	185391	Tp57577_TGAC_v2_mRNA4481.v2, 35960502, Tp57577_TGAC_v2_gene4338.v2	HOM05D000046	ORTHO05D001818	No description available.	false		true	TPR.G4279
TPR.G5702	ASHM01013461 (E-value=0.0)	coding	Tp57577_TGAC_v2_LG1	14629393	14632588	35979630, Tp57577_TGAC_v2_mRNA5897.v2, Tp57577_TGAC_v2_gene5702.v2	HOM05D005095	ORTHO05D006156	No description available.	false		false
TPR.G6254	ASHM01001842B (E-value=0.0)	coding	Tp57577_TGAC_v2_LG3	5909661	5912613	35988574, Tp57577_TGAC_v2_mRNA6474.v2, Tp57577_TGAC_v2_gene6254.v2	HOM05D001230	ORTHO05D001067	No description available.	true	TPR.G6198	false
TPR.G9125	ASHM01006704B (E-value=0.0)	coding	Tp57577_TGAC_v2_scaf_527	130689	138850	Tp57577_TGAC_v2_gene9125.v2, 35954768, Tp57577_TGAC_v2_mRNA9431.v2, A0A2K3PK76	HOM05D005096	ORTHO05D006566	No description available.	false		false

## Sheet: Genes_annual mean temperature
#interpro	description	count	genes
IPR040182	Autophagy-related protein 13	1	TPR.G37366
IPR006026	Peptidase, metallopeptidase	1	TPR.G17312
IPR011701	Major facilitator superfamily	1	TPR.G6254
IPR036410	Heat shock protein DnaJ, cysteine-rich domain superfamily	1	TPR.G12203
IPR011598	Myc-type, basic helix-loop-helix (bHLH) domain	1	TPR.G12412
IPR011124	Zinc finger, CW-type	1	TPR.G17827
IPR014732	Orotidine 5'-phosphate decarboxylase	1	TPR.G17794
IPR029058	Alpha/Beta hydrolase fold	1	TPR.G19782
IPR029960	BTB/POZ domain-containing protein NPY2	1	TPR.G27087
IPR029057	Phosphoribosyltransferase-like	1	TPR.G17794
IPR029056	Ribokinase-like	1	TPR.G23746
IPR002401	Cytochrome P450, E-class, group I	1	TPR.G31185
IPR003609	PAN/Apple domain	1	TPR.G18064
IPR040451	Glycosyl hydrolase family 81, N-terminal	1	TPR.G25570
IPR029052	Metallo-dependent phosphatase-like	1	TPR.G5702
IPR000210	BTB/POZ domain	1	TPR.G27087
IPR004873	BURP domain	1	TPR.G11990
IPR033739	Peptidase M10A, catalytic domain	1	TPR.G17312
IPR001932	PPM-type phosphatase domain	1	TPR.G38910
IPR040315	WD repeat-containing protein WDR46/Utp7	1	TPR.G37792
IPR011060	Ribulose-phosphate binding barrel	1	TPR.G17794
IPR001841	Zinc finger, RING-type	1	TPR.G26170
IPR036291	NAD(P)-binding domain superfamily	1	TPR.G37729
IPR021190	Peptidase M10A	1	TPR.G17312
IPR044599	CRS2-associated factor, plant	1	TPR.G23497
IPR011333	SKP1/BTB/POZ domain superfamily	1	TPR.G27087
IPR001305	Heat shock protein DnaJ, cysteine-rich domain	1	TPR.G12203
IPR001650	Helicase, C-terminal	1	TPR.G17827
IPR041118	Rx, N-terminal	1	TPR.G12203
IPR006186	Serine/threonine-specific protein phosphatase/bis(5-nucleosyl)-tetraphosphatase	1	TPR.G5702
IPR042197	Apoptotic protease-activating factors, helical domain	1	TPR.G12203
IPR036537	Adaptor protein Cbl, N-terminal domain superfamily	1	TPR.G37548
IPR044816	BURP domain-containing protein	1	TPR.G11990
IPR002035	von Willebrand factor, type A	1	TPR.G26170
IPR038770	Sodium/solute symporter superfamily	1	TPR.G37729
IPR024079	Metallopeptidase, catalytic domain superfamily	1	TPR.G17312
IPR036047	F-box-like domain superfamily	1	TPR.G17827
IPR004467	Orotate phosphoribosyl transferase domain	1	TPR.G17794
IPR003653	Ulp1 protease family, C-terminal catalytic domain	1	TPR.G3166
IPR045064	Reticulon-like protein, plant	1	TPR.G18171
IPR013083	Zinc finger, RING/FYVE/PHD-type	1	TPR.G26170
IPR040720	Glycosyl hydrolase family 81, C-terminal domain	1	TPR.G25570
IPR036638	Helix-loop-helix DNA-binding domain superfamily	1	TPR.G12412
IPR036426	Bulb-type lectin domain superfamily	1	TPR.G18064
IPR032795	DUF3741-associated sequence motif	1	TPR.G30869
IPR013201	Cathepsin propeptide inhibitor domain (I29)	1	TPR.G12203
IPR003148	Regulator of K+ conductance, N-terminal	1	TPR.G37729
IPR014001	Helicase superfamily 1/2, ATP-binding domain	1	TPR.G17827
IPR044770	Protein spinster-like	1	TPR.G6254
IPR001480	Bulb-type lectin domain	1	TPR.G18064
IPR000330	SNF2, N-terminal	1	TPR.G17827
IPR008984	SMAD/FHA domain superfamily	1	TPR.G1817
IPR036388	Winged helix-like DNA-binding domain superfamily	1	TPR.G12203
IPR003388	Reticulon	1	TPR.G18171
IPR000858	S-locus glycoprotein domain	1	TPR.G18064
IPR002921	Fungal lipase-like domain	1	TPR.G19782
IPR038718	SNF2-like, N-terminal domain superfamily	1	TPR.G17827
IPR011989	Armadillo-like helical	1	TPR.G37548
IPR008978	HSP20-like chaperone	1	TPR.G31185
IPR043502	DNA/RNA polymerase superfamily	1	TPR.G14261
IPR036443	Zinc finger, RanBP2-type superfamily	1	TPR.G36896
IPR011611	Carbohydrate kinase PfkB	1	TPR.G23746
IPR008581	Protein of unknown function DUF863, plant	1	TPR.G1992
IPR001876	Zinc finger, RanBP2-type	1	TPR.G36896
IPR043454	NPH3/RPT2-like family	1	TPR.G27087
IPR002716	PIN domain	1	TPR.G1817
IPR008971	HSP40/DnaJ peptide-binding	1	TPR.G12203
IPR002182	NB-ARC	1	TPR.G12203
IPR012952	BING4, C-terminal domain	1	TPR.G37792
IPR036397	Ribonuclease H superfamily	1	TPR.G14261
IPR036396	Cytochrome P450 superfamily	1	TPR.G31185
IPR002939	Chaperone DnaJ, C-terminal	1	TPR.G12203
IPR013210	Leucine-rich repeat-containing N-terminal, plant-type	1	TPR.G2016
IPR006073	GTP binding domain	1	TPR.G9125
IPR036259	MFS transporter superfamily	1	TPR.G6254
IPR043367	Phospholipase A1 PLIP1/2/3, chloroplastic	1	TPR.G19782
IPR016024	Armadillo-type fold	1	TPR.G37548
IPR004771	K+/H+ exchanger	1	TPR.G37729
IPR027356	NPH3 domain	1	TPR.G27087
IPR036457	PPM-type phosphatase domain superfamily	1	TPR.G38910
IPR001128	Cytochrome P450	1	TPR.G31185
IPR005200	Endo-1,3(4)-beta-glucanase	1	TPR.G25570
IPR025486	Domain of unknown function DUF4378	1	TPR.G30869
IPR000253	Forkhead-associated (FHA) domain	1	TPR.G1817
IPR001818	Peptidase M10, metallopeptidase	1	TPR.G17312
IPR001890	RNA-binding, CRM domain	1	TPR.G23497
IPR036365	PGBD-like superfamily	1	TPR.G17312
IPR013103	Reverse transcriptase, RNA-dependent DNA polymerase	1	TPR.G14261
IPR001810	F-box domain	1	TPR.G17827
IPR000836	Phosphoribosyltransferase domain	1	TPR.G17794
IPR012337	Ribonuclease H-like superfamily	1	TPR.G14261
IPR035920	YhbY-like superfamily	1	TPR.G23497
IPR039923	Protodermal factor 1	1	TPR.G12519
IPR036465	von Willebrand factor A-like domain superfamily	1	TPR.G26170
IPR001754	Orotidine 5'-phosphate decarboxylase domain	1	TPR.G17794
IPR001611	Leucine-rich repeat	1	TPR.G2016
IPR003323	OTU domain	1	TPR.G32271
IPR036869	Chaperone J-domain superfamily	1	TPR.G12203
IPR036875	Zinc finger, CCHC-type superfamily	1	TPR.G14261
IPR001245	Serine-threonine/tyrosine-protein kinase, catalytic domain	1	TPR.G4338
IPR018731	Autophagy-related protein 13, N-terminal	1	TPR.G37366
IPR003591	Leucine-rich repeat, typical subtype	1	TPR.G2016
IPR004843	Calcineurin-like phosphoesterase domain, ApaH type	1	TPR.G5702
IPR036570	HORMA domain superfamily	1	TPR.G37366
IPR002477	Peptidoglycan binding-like	1	TPR.G17312
IPR006153	Cation/H+ exchanger	1	TPR.G37729
IPR001623	DnaJ domain	1	TPR.G12203
IPR024171	S-receptor-like serine/threonine-protein kinase	1	TPR.G18064
IPR032867	DYW domain	1	TPR.G12641
IPR013785	Aldolase-type TIM barrel	2	TPR.G17794,TPR.G9125
IPR032675	Leucine-rich repeat domain superfamily	2	TPR.G12203,TPR.G2016
IPR036322	WD40-repeat-containing domain superfamily	2	TPR.G33973,TPR.G37792
IPR015943	WD40/YVTN repeat-like-containing domain superfamily	2	TPR.G33973,TPR.G37792
IPR001680	WD40 repeat	2	TPR.G33973,TPR.G37792
IPR027417	P-loop containing nucleoside triphosphate hydrolase	3	TPR.G12203,TPR.G17827,TPR.G9125
IPR038765	Papain-like cysteine peptidase superfamily	3	TPR.G12203,TPR.G3166,TPR.G32271
IPR011990	Tetratricopeptide-like helical domain superfamily	3	TPR.G12641,TPR.G15380,TPR.G19910
IPR002885	Pentatricopeptide repeat	3	TPR.G12641,TPR.G15380,TPR.G19910
IPR000719	Protein kinase domain	5	TPR.G18064,TPR.G2016,TPR.G23376,TPR.G4170,TPR.G4338
IPR011009	Protein kinase-like domain superfamily	5	TPR.G18064,TPR.G2016,TPR.G23376,TPR.G4170,TPR.G4338

## Sheet: GO_annual mean temperature
#go	description	type	count	genes	Enrichment P-value
GO:0045859	regulation of protein kinase activity	BP	1	TPR.G38910	not significant
GO:0042644	chloroplast nucleoid	CC	1	TPR.G23746	not significant
GO:1905037	autophagosome organization	BP	1	TPR.G37366	not significant
GO:0070139	SUMO-specific endopeptidase activity	MF	1	TPR.G3166	not significant
GO:0070137	ubiquitin-like protein-specific endopeptidase activity	MF	1	TPR.G3166	not significant
GO:0070138	ubiquitin-like protein-specific isopeptidase activity	MF	1	TPR.G3166	not significant
GO:0051172	negative regulation of nitrogen compound metabolic process	BP	1	TPR.G38910	not significant
GO:0009504	cell plate	CC	1	TPR.G18171	not significant
GO:0009648	photoperiodism	BP	1	TPR.G17312	not significant
GO:0009642	response to light intensity	BP	1	TPR.G38910	not significant
GO:0009644	response to high light intensity	BP	1	TPR.G38910	not significant
GO:0042646	plastid nucleoid	CC	1	TPR.G23746	not significant
GO:0006753	nucleoside phosphate metabolic process	BP	1	TPR.G17794	not significant
GO:0009845	seed germination	BP	1	TPR.G2016	not significant
GO:0048646	anatomical structure formation involved in morphogenesis	BP	1	TPR.G12203	not significant
GO:0000165	MAPK cascade	BP	1	TPR.G4170	not significant
GO:0031399	regulation of protein modification process	BP	1	TPR.G38910	not significant
GO:0140535	intracellular protein-containing complex	CC	1	TPR.G23746	not significant
GO:0048831	regulation of shoot system development	BP	1	TPR.G3166	not significant
GO:0070140	SUMO-specific isopeptidase activity	MF	1	TPR.G3166	not significant
GO:0009825	multidimensional cell growth	BP	1	TPR.G2016	not significant
GO:0019953	sexual reproduction	BP	1	TPR.G6254	not significant
GO:0031300	intrinsic component of organelle membrane	CC	1	TPR.G18171	not significant
GO:0010205	photoinhibition	BP	1	TPR.G38910	not significant
GO:0031301	integral component of organelle membrane	CC	1	TPR.G18171	not significant
GO:0045087	innate immune response	BP	1	TPR.G9125	not significant
GO:0045088	regulation of innate immune response	BP	1	TPR.G9125	not significant
GO:0051174	regulation of phosphorus metabolic process	BP	1	TPR.G38910	not significant
GO:0006629	lipid metabolic process	BP	1	TPR.G19782	not significant
GO:0009527	plastid outer membrane	CC	1	TPR.G9125	not significant
GO:2000028	regulation of photoperiodism, flowering	BP	1	TPR.G17312	not significant
GO:0044085	cellular component biogenesis	BP	1	TPR.G37366	not significant
GO:0009620	response to fungus	BP	1	TPR.G17312	not significant
GO:0002683	negative regulation of immune system process	BP	1	TPR.G9125	not significant
GO:0002682	regulation of immune system process	BP	1	TPR.G9125	not significant
GO:0009909	regulation of flower development	BP	1	TPR.G3166	not significant
GO:0009908	flower development	BP	1	TPR.G3166	not significant
GO:0009626	plant-type hypersensitive response	BP	1	TPR.G9125	not significant
GO:1905156	negative regulation of photosynthesis	BP	1	TPR.G38910	not significant
GO:0009911	positive regulation of flower development	BP	1	TPR.G3166	not significant
GO:0051093	negative regulation of developmental process	BP	1	TPR.G17312	not significant
GO:0034050	programmed cell death induced by symbiont	BP	1	TPR.G9125	not significant
GO:0034051	negative regulation of plant-type hypersensitive response	BP	1	TPR.G9125	not significant
GO:0009123	nucleoside monophosphate metabolic process	BP	1	TPR.G17794	not significant
GO:0009124	nucleoside monophosphate biosynthetic process	BP	1	TPR.G17794	not significant
GO:0000045	autophagosome assembly	BP	1	TPR.G37366	not significant
GO:0009129	pyrimidine nucleoside monophosphate metabolic process	BP	1	TPR.G17794	not significant
GO:0140657	ATPase-dependent activity	MF	1	TPR.G17827	not significant
GO:0000427	plastid-encoded plastid RNA polymerase complex	CC	1	TPR.G23746	not significant
GO:0009707	chloroplast outer membrane	CC	1	TPR.G9125	not significant
GO:0009706	chloroplast inner membrane	CC	1	TPR.G37729	not significant
GO:0009510	plasmodesmatal desmotubule	CC	1	TPR.G18171	not significant
GO:0070262	peptidyl-serine dephosphorylation	BP	1	TPR.G5702	not significant
GO:0044092	negative regulation of molecular function	BP	1	TPR.G38910	not significant
GO:0055086	nucleobase-containing small molecule metabolic process	BP	1	TPR.G17794	not significant
GO:0000428	DNA-directed RNA polymerase complex	CC	1	TPR.G23746	not significant
GO:0070122	isopeptidase activity	MF	1	TPR.G3166	not significant
GO:1905958	negative regulation of cellular response to alcohol	BP	1	TPR.G38910	not significant
GO:0019001	guanyl nucleotide binding	MF	1	TPR.G9125	not significant
GO:0050790	regulation of catalytic activity	BP	1	TPR.G38910	not significant
GO:0042793	plastid transcription	BP	1	TPR.G23746	not significant
GO:0009112	nucleobase metabolic process	BP	1	TPR.G17794	not significant
GO:0009116	nucleoside metabolic process	BP	1	TPR.G17794	not significant
GO:0008970	phospholipase A1 activity	MF	1	TPR.G19782	not significant
GO:0022900	electron transport chain	BP	1	TPR.G38910	not significant
GO:0009117	nucleotide metabolic process	BP	1	TPR.G17794	not significant
GO:0042548	regulation of photosynthesis, light reaction	BP	1	TPR.G38910	not significant
GO:0061630	ubiquitin protein ligase activity	MF	1	TPR.G26170	not significant
GO:0035335	peptidyl-tyrosine dephosphorylation	BP	1	TPR.G5702	not significant
GO:2000243	positive regulation of reproductive process	BP	1	TPR.G3166	not significant
GO:0009888	tissue development	BP	1	TPR.G4170	not significant
GO:0070925	organelle assembly	BP	1	TPR.G37366	not significant
GO:0042742	defense response to bacterium	BP	1	TPR.G9125	not significant
GO:0051702	biological process involved in interaction with symbiont	BP	1	TPR.G9125	not significant
GO:0015491	cation:cation antiporter activity	MF	1	TPR.G37729	not significant
GO:2000038	regulation of stomatal complex development	BP	1	TPR.G4170	not significant
GO:0050777	negative regulation of immune response	BP	1	TPR.G9125	not significant
GO:0010605	negative regulation of macromolecule metabolic process	BP	1	TPR.G38910	not significant
GO:0031348	negative regulation of defense response	BP	1	TPR.G9125	not significant
GO:0050776	regulation of immune response	BP	1	TPR.G9125	not significant
GO:0051085	chaperone cofactor-dependent protein refolding	BP	1	TPR.G12203	not significant
GO:0031349	positive regulation of defense response	BP	1	TPR.G19782	not significant
GO:0051084	'de novo' posttranslational protein folding	BP	1	TPR.G12203	not significant
GO:0051082	unfolded protein binding	MF	1	TPR.G12203	not significant
GO:0009875	pollen-pistil interaction	BP	1	TPR.G18064	not significant
GO:1903293	phosphatase complex	CC	1	TPR.G38910	not significant
GO:0015386	potassium:proton antiporter activity	MF	1	TPR.G37729	not significant
GO:0009220	pyrimidine ribonucleotide biosynthetic process	BP	1	TPR.G17794	not significant
GO:0009767	photosynthetic electron transport chain	BP	1	TPR.G38910	not significant
GO:0035556	intracellular signal transduction	BP	1	TPR.G4170	not significant
GO:0098827	endoplasmic reticulum subcompartment	CC	1	TPR.G18171	not significant
GO:0018193	peptidyl-amino acid modification	BP	1	TPR.G3166	not significant
GO:0055028	cortical microtubule	CC	1	TPR.G24318	not significant
GO:0009218	pyrimidine ribonucleotide metabolic process	BP	1	TPR.G17794	not significant
GO:0030312	external encapsulating structure	CC	1	TPR.G17312	not significant
GO:0031324	negative regulation of cellular metabolic process	BP	1	TPR.G38910	not significant
GO:1902457	negative regulation of stomatal opening	BP	1	TPR.G4170	not significant
GO:0009753	response to jasmonic acid	BP	1	TPR.G17312	not significant
GO:0030863	cortical cytoskeleton	CC	1	TPR.G24318	not significant
GO:0140110	transcription regulator activity	MF	1	TPR.G12412	not significant
GO:0010623	programmed cell death involved in cell development	BP	1	TPR.G12203	not significant
GO:1902554	serine/threonine protein kinase complex	CC	1	TPR.G37366	not significant
GO:0008509	anion transmembrane transporter activity	MF	1	TPR.G37729	not significant
GO:0003700	DNA-binding transcription factor activity	MF	1	TPR.G12412	not significant
GO:0006091	generation of precursor metabolites and energy	BP	1	TPR.G38910	not significant
GO:0022821	potassium ion antiporter activity	MF	1	TPR.G37729	not significant
GO:0046777	protein autophosphorylation	BP	1	TPR.G4170	not significant
GO:0006458	'de novo' protein folding	BP	1	TPR.G12203	not significant
GO:0006457	protein folding	BP	1	TPR.G12203	not significant
GO:0019867	outer membrane	CC	1	TPR.G9125	not significant
GO:0019866	organelle inner membrane	CC	1	TPR.G37729	not significant
GO:0000740	nuclear membrane fusion	BP	1	TPR.G12203	not significant
GO:0046983	protein dimerization activity	MF	1	TPR.G12412	not significant
GO:0060548	negative regulation of cell death	BP	1	TPR.G9125	not significant
GO:0009968	negative regulation of signal transduction	BP	1	TPR.G38910	not significant
GO:0010941	regulation of cell death	BP	1	TPR.G9125	not significant
GO:0023056	positive regulation of signaling	BP	1	TPR.G4170	not significant
GO:0030880	RNA polymerase complex	CC	1	TPR.G23746	not significant
GO:0023057	negative regulation of signaling	BP	1	TPR.G38910	not significant
GO:0016757	glycosyltransferase activity	MF	1	TPR.G17794	not significant
GO:0009173	pyrimidine ribonucleoside monophosphate metabolic process	BP	1	TPR.G17794	not significant
GO:0009174	pyrimidine ribonucleoside monophosphate biosynthetic process	BP	1	TPR.G17794	not significant
GO:0019856	pyrimidine nucleobase biosynthetic process	BP	1	TPR.G17794	not significant
GO:0046873	metal ion transmembrane transporter activity	MF	1	TPR.G37729	not significant
GO:0016763	pentosyltransferase activity	MF	1	TPR.G17794	not significant
GO:0009991	response to extracellular stimulus	BP	1	TPR.G17794	not significant
GO:0061919	process utilizing autophagic mechanism	BP	1	TPR.G37366	not significant
GO:0080135	regulation of cellular response to stress	BP	1	TPR.G9125	not significant
GO:0009260	ribonucleotide biosynthetic process	BP	1	TPR.G17794	not significant
GO:0061025	membrane fusion	BP	1	TPR.G12203	not significant
GO:0006813	potassium ion transport	BP	1	TPR.G37729	not significant
GO:0006812	cation transport	BP	1	TPR.G37729	not significant
GO:0098662	inorganic cation transmembrane transport	BP	1	TPR.G37729	not significant
GO:0006811	ion transport	BP	1	TPR.G37729	not significant
GO:0009267	cellular response to starvation	BP	1	TPR.G17794	not significant
GO:0098660	inorganic ion transmembrane transport	BP	1	TPR.G37729	not significant
GO:0009056	catabolic process	BP	1	TPR.G37366	not significant
GO:0071458	integral component of cytoplasmic side of endoplasmic reticulum membrane	CC	1	TPR.G18171	not significant
GO:0046390	ribose phosphate biosynthetic process	BP	1	TPR.G17794	not significant
GO:0042326	negative regulation of phosphorylation	BP	1	TPR.G38910	not significant
GO:0042325	regulation of phosphorylation	BP	1	TPR.G38910	not significant
GO:0098655	cation transmembrane transport	BP	1	TPR.G37729	not significant
GO:0010027	thylakoid membrane organization	BP	1	TPR.G9125	not significant
GO:0007029	endoplasmic reticulum organization	BP	1	TPR.G18171	not significant
GO:0009259	ribonucleotide metabolic process	BP	1	TPR.G17794	not significant
GO:0019220	regulation of phosphate metabolic process	BP	1	TPR.G38910	not significant
GO:0015318	inorganic molecular entity transmembrane transporter activity	MF	1	TPR.G37729	not significant
GO:1990316	Atg1/ULK1 kinase complex	CC	1	TPR.G37366	not significant
GO:0000377	RNA splicing, via transesterification reactions with bulged adenosine as nucleophile	BP	1	TPR.G23497	not significant
GO:0048544	recognition of pollen	BP	1	TPR.G18064	not significant
GO:0007033	vacuole organization	BP	1	TPR.G37366	not significant
GO:0098588	bounding membrane of organelle	CC	1	TPR.G9125	not significant
GO:0006979	response to oxidative stress	BP	1	TPR.G24318	not significant
GO:0010198	synergid death	BP	1	TPR.G12203	not significant
GO:0000249	C-22 sterol desaturase activity	MF	1	TPR.G31185	not significant
GO:0065009	regulation of molecular function	BP	1	TPR.G38910	not significant
GO:0099081	supramolecular polymer	CC	1	TPR.G24318	not significant
GO:0099080	supramolecular complex	CC	1	TPR.G24318	not significant
GO:0009130	pyrimidine nucleoside monophosphate biosynthetic process	BP	1	TPR.G17794	not significant
GO:1901657	glycosyl compound metabolic process	BP	1	TPR.G17794	not significant
GO:0043549	regulation of kinase activity	BP	1	TPR.G38910	not significant
GO:0020037	heme binding	MF	1	TPR.G31185	not significant
GO:0008037	cell recognition	BP	1	TPR.G18064	not significant
GO:0009161	ribonucleoside monophosphate metabolic process	BP	1	TPR.G17794	not significant
GO:0022804	active transmembrane transporter activity	MF	1	TPR.G37729	not significant
GO:0009165	nucleotide biosynthetic process	BP	1	TPR.G17794	not significant
GO:0019783	ubiquitin-like protein-specific protease activity	MF	1	TPR.G3166	not significant
GO:0022607	cellular component assembly	BP	1	TPR.G37366	not significant
GO:0019787	ubiquitin-like protein transferase activity	MF	1	TPR.G26170	not significant
GO:0048522	positive regulation of cellular process	BP	1	TPR.G4170	not significant
GO:0016798	hydrolase activity, acting on glycosyl bonds	MF	1	TPR.G25570	not significant
GO:0090558	plant epidermis development	BP	1	TPR.G4170	not significant
GO:0006998	nuclear envelope organization	BP	1	TPR.G12203	not significant
GO:0098562	cytoplasmic side of membrane	CC	1	TPR.G18171	not significant
GO:0010363	regulation of plant-type hypersensitive response	BP	1	TPR.G9125	not significant
GO:0048046	apoplast	CC	1	TPR.G17312	not significant
GO:0033673	negative regulation of kinase activity	BP	1	TPR.G38910	not significant
GO:0043467	regulation of generation of precursor metabolites and energy	BP	1	TPR.G38910	not significant
GO:0009967	positive regulation of signal transduction	BP	1	TPR.G4170	not significant
GO:0071496	cellular response to external stimulus	BP	1	TPR.G17794	not significant
GO:0009156	ribonucleoside monophosphate biosynthetic process	BP	1	TPR.G17794	not significant
GO:0061077	chaperone-mediated protein folding	BP	1	TPR.G12203	not significant
GO:0000373	Group II intron splicing	BP	1	TPR.G23497	not significant
GO:0009958	positive gravitropism	BP	1	TPR.G27087	not significant
GO:0000375	RNA splicing, via transesterification reactions	BP	1	TPR.G23497	not significant
GO:0098552	side of membrane	CC	1	TPR.G18171	not significant
GO:0090567	reproductive shoot system development	BP	1	TPR.G3166	not significant
GO:0098554	cytoplasmic side of endoplasmic reticulum membrane	CC	1	TPR.G18171	not significant
GO:0046049	UMP metabolic process	BP	1	TPR.G17794	not significant
GO:0006469	negative regulation of protein kinase activity	BP	1	TPR.G38910	not significant
GO:0007166	cell surface receptor signaling pathway	BP	1	TPR.G37548	not significant
GO:0009295	nucleoid	CC	1	TPR.G23746	not significant
GO:0010374	stomatal complex development	BP	1	TPR.G4170	not significant
GO:0052689	carboxylic ester hydrolase activity	MF	1	TPR.G19782	not significant
GO:0008324	cation transmembrane transporter activity	MF	1	TPR.G37729	not significant
GO:0052736	beta-glucanase activity	MF	1	TPR.G25570	not significant
GO:0043621	protein self-association	MF	1	TPR.G23746	not significant
GO:1902600	proton transmembrane transport	BP	1	TPR.G37729	not significant
GO:0048589	developmental growth	BP	1	TPR.G17312	not significant
GO:0031072	heat shock protein binding	MF	1	TPR.G12203	not significant
GO:0005794	Golgi apparatus	CC	1	TPR.G18171	not significant
GO:0005506	iron ion binding	MF	1	TPR.G31185	not significant
GO:0005509	calcium ion binding	MF	1	TPR.G38910	not significant
GO:0048582	positive regulation of post-embryonic development	BP	1	TPR.G3166	not significant
GO:0071763	nuclear membrane organization	BP	1	TPR.G12203	not significant
GO:0016829	lyase activity	MF	1	TPR.G17794	not significant
GO:1901293	nucleoside phosphate biosynthetic process	BP	1	TPR.G17794	not significant
GO:0070542	response to fatty acid	BP	1	TPR.G17312	not significant
GO:0005789	endoplasmic reticulum membrane	CC	1	TPR.G18171	not significant
GO:0016831	carboxy-lyase activity	MF	1	TPR.G17794	not significant
GO:0005788	endoplasmic reticulum lumen	CC	1	TPR.G18171	not significant
GO:0016830	carbon-carbon lyase activity	MF	1	TPR.G17794	not significant
GO:0016049	cell growth	BP	1	TPR.G2016	not significant
GO:0070646	protein modification by small protein removal	BP	1	TPR.G3166	not significant
GO:0019637	organophosphate metabolic process	BP	1	TPR.G17794	not significant
GO:0019693	ribose phosphate metabolic process	BP	1	TPR.G17794	not significant
GO:0016567	protein ubiquitination	BP	1	TPR.G26170	not significant
GO:0005783	endoplasmic reticulum	CC	1	TPR.G18171	not significant
GO:0044281	small molecule metabolic process	BP	1	TPR.G17794	not significant
GO:0048573	photoperiodism, flowering	BP	1	TPR.G17312	not significant
GO:0035970	peptidyl-threonine dephosphorylation	BP	1	TPR.G5702	not significant
GO:0046112	nucleobase biosynthetic process	BP	1	TPR.G17794	not significant
GO:0048468	cell development	BP	1	TPR.G12203	not significant
GO:0016036	cellular response to phosphate starvation	BP	1	TPR.G17794	not significant
GO:0005773	vacuole	CC	1	TPR.G18171	not significant
GO:0006396	RNA processing	BP	1	TPR.G23497	not significant
GO:0052861	glucan endo-1,3-beta-glucanase activity, C-3 substituted reducing group	MF	1	TPR.G25570	not significant
GO:1901566	organonitrogen compound biosynthetic process	BP	1	TPR.G17794	not significant
GO:0071782	endoplasmic reticulum tubular network	CC	1	TPR.G18171	not significant
GO:1902911	protein kinase complex	CC	1	TPR.G37366	not significant
GO:0071786	endoplasmic reticulum tubular network organization	BP	1	TPR.G18171	not significant
GO:0046906	tetrapyrrole binding	MF	1	TPR.G31185	not significant
GO:0048364	root development	BP	1	TPR.G26170	not significant
GO:0072527	pyrimidine-containing compound metabolic process	BP	1	TPR.G17794	not significant
GO:0006207	'de novo' pyrimidine nucleobase biosynthetic process	BP	1	TPR.G17794	not significant
GO:0006206	pyrimidine nucleobase metabolic process	BP	1	TPR.G17794	not significant
GO:0072528	pyrimidine-containing compound biosynthetic process	BP	1	TPR.G17794	not significant
GO:0042175	nuclear outer membrane-endoplasmic reticulum membrane network	CC	1	TPR.G18171	not significant
GO:0006222	UMP biosynthetic process	BP	1	TPR.G17794	not significant
GO:0006221	pyrimidine nucleotide biosynthetic process	BP	1	TPR.G17794	not significant
GO:0080167	response to karrikin	BP	1	TPR.G18171	not significant
GO:0006220	pyrimidine nucleotide metabolic process	BP	1	TPR.G17794	not significant
GO:0002215	defense response to nematode	BP	1	TPR.G2016	not significant
GO:0002213	defense response to insect	BP	1	TPR.G19782	not significant
GO:0005451	monovalent cation:proton antiporter activity	MF	1	TPR.G37729	not significant
GO:0032561	guanyl ribonucleotide binding	MF	1	TPR.G9125	not significant
GO:0005856	cytoskeleton	CC	1	TPR.G24318	not significant
GO:0005938	cell cortex	CC	1	TPR.G24318	not significant
GO:0016717	oxidoreductase activity, acting on paired donors, with oxidation of a pair of donors resulting in the reduction of molecular oxygen to two molecules of water	MF	1	TPR.G31185	not significant
GO:1900056	negative regulation of leaf senescence	BP	1	TPR.G17312	not significant
GO:0031968	organelle outer membrane	CC	1	TPR.G9125	not significant
GO:0016926	protein desumoylation	BP	1	TPR.G3166	not significant
GO:0016929	SUMO-specific protease activity	MF	1	TPR.G3166	not significant
GO:0019684	photosynthesis, light reaction	BP	1	TPR.G38910	not significant
GO:1900057	positive regulation of leaf senescence	BP	1	TPR.G4170	not significant
GO:0009892	negative regulation of metabolic process	BP	1	TPR.G38910	not significant
GO:0043531	ADP binding	MF	1	TPR.G12203	not significant
GO:0008234	cysteine-type peptidase activity	MF	1	TPR.G3166	not significant
GO:0099513	polymeric cytoskeletal fiber	CC	1	TPR.G24318	not significant
GO:0099512	supramolecular fiber	CC	1	TPR.G24318	not significant
GO:0008237	metallopeptidase activity	MF	1	TPR.G17312	not significant
GO:0008380	RNA splicing	BP	1	TPR.G23497	not significant
GO:0005881	cytoplasmic microtubule	CC	1	TPR.G24318	not significant
GO:0080186	developmental vegetative growth	BP	1	TPR.G17312	not significant
GO:0004497	monooxygenase activity	MF	1	TPR.G31185	not significant
GO:0090407	organophosphate biosynthetic process	BP	1	TPR.G17794	not significant
GO:0015630	microtubule cytoskeleton	CC	1	TPR.G24318	not significant
GO:0005874	microtubule	CC	1	TPR.G24318	not significant
GO:0005730	nucleolus	CC	1	TPR.G37792	not significant
GO:0043903	regulation of biological process involved in symbiotic interaction	BP	1	TPR.G9125	not significant
GO:0006914	autophagy	BP	1	TPR.G37366	not significant
GO:0032446	protein modification by small protein conjugation	BP	1	TPR.G26170	not significant
GO:0031984	organelle subcompartment	CC	1	TPR.G18171	not significant
GO:0031981	nuclear lumen	CC	1	TPR.G37792	not significant
GO:0005525	GTP binding	MF	1	TPR.G9125	not significant
GO:1901420	negative regulation of response to alcohol	BP	1	TPR.G38910	not significant
GO:0022622	root system development	BP	1	TPR.G26170	not significant
GO:0016705	oxidoreductase activity, acting on paired donors, with incorporation or reduction of molecular oxygen	MF	1	TPR.G31185	not significant
GO:0044248	cellular catabolic process	BP	1	TPR.G37366	not significant
GO:0015079	potassium ion transmembrane transporter activity	MF	1	TPR.G37729	not significant
GO:0004842	ubiquitin-protein transferase activity	MF	1	TPR.G26170	not significant
GO:0009651	response to salt stress	BP	1	TPR.G17312	not significant
GO:0015075	ion transmembrane transporter activity	MF	1	TPR.G37729	not significant
GO:0015078	proton transmembrane transporter activity	MF	1	TPR.G37729	not significant
GO:0050832	defense response to fungus	BP	1	TPR.G17312	not significant
GO:0009653	anatomical structure morphogenesis	BP	1	TPR.G12203	not significant
GO:0043069	negative regulation of programmed cell death	BP	1	TPR.G9125	not significant
GO:0042594	response to starvation	BP	1	TPR.G17794	not significant
GO:0043067	regulation of programmed cell death	BP	1	TPR.G9125	not significant
GO:0022890	inorganic cation transmembrane transporter activity	MF	1	TPR.G37729	not significant
GO:0004709	MAP kinase kinase kinase activity	MF	1	TPR.G4170	not significant
GO:0009662	etioplast organization	BP	1	TPR.G23746	not significant
GO:0032268	regulation of cellular protein metabolic process	BP	1	TPR.G38910	not significant
GO:0051348	negative regulation of transferase activity	BP	1	TPR.G38910	not significant
GO:0009668	plastid membrane organization	BP	1	TPR.G9125	not significant
GO:0043086	negative regulation of catalytic activity	BP	1	TPR.G38910	not significant
GO:0032269	negative regulation of cellular protein metabolic process	BP	1	TPR.G38910	not significant
GO:0002832	negative regulation of response to biotic stimulus	BP	1	TPR.G9125	not significant
GO:0002831	regulation of response to biotic stimulus	BP	1	TPR.G9125	not significant
GO:0030981	cortical microtubule cytoskeleton	CC	1	TPR.G24318	not significant
GO:1900425	negative regulation of defense response to bacterium	BP	1	TPR.G9125	not significant
GO:1900424	regulation of defense response to bacterium	BP	1	TPR.G9125	not significant
GO:0032101	regulation of response to external stimulus	BP	1	TPR.G9125	not significant
GO:0032102	negative regulation of response to external stimulus	BP	1	TPR.G9125	not significant
GO:0030176	integral component of endoplasmic reticulum membrane	CC	1	TPR.G18171	not significant
GO:0004590	orotidine-5'-phosphate decarboxylase activity	MF	1	TPR.G17794	not significant
GO:0031400	negative regulation of protein modification process	BP	1	TPR.G38910	not significant
GO:0051338	regulation of transferase activity	BP	1	TPR.G38910	not significant
GO:0009570	chloroplast stroma	CC	1	TPR.G23746	not significant
GO:0043155	negative regulation of photosynthesis, light reaction	BP	1	TPR.G38910	not significant
GO:0009788	negative regulation of abscisic acid-activated signaling pathway	BP	1	TPR.G38910	not significant
GO:0009789	positive regulation of abscisic acid-activated signaling pathway	BP	1	TPR.G4170	not significant
GO:0044205	'de novo' UMP biosynthetic process	BP	1	TPR.G17794	not significant
GO:0004588	orotate phosphoribosyltransferase activity	MF	1	TPR.G17794	not significant
GO:0016236	macroautophagy	BP	1	TPR.G37366	not significant
GO:0022853	active ion transmembrane transporter activity	MF	1	TPR.G37729	not significant
GO:0047714	galactolipase activity	MF	1	TPR.G19782	not significant
GO:0012505	endomembrane system	CC	1	TPR.G18171	not significant
GO:0004197	cysteine-type endopeptidase activity	MF	1	TPR.G3166	not significant
GO:0007349	cellularization	BP	1	TPR.G12203	not significant
GO:0044703	multi-organism reproductive process	BP	1	TPR.G6254	not significant
GO:0061659	ubiquitin-like protein ligase activity	MF	1	TPR.G26170	not significant
GO:0044403	biological process involved in symbiotic interaction	BP	1	TPR.G9125	not significant
GO:0009409	response to cold	BP	1	TPR.G38910	not significant
GO:0010563	negative regulation of phosphorus metabolic process	BP	1	TPR.G38910	not significant
GO:0031227	intrinsic component of endoplasmic reticulum membrane	CC	1	TPR.G18171	not significant
GO:0018205	peptidyl-lysine modification	BP	1	TPR.G3166	not significant
GO:0031225	anchored component of membrane	CC	1	TPR.G17312	not significant
GO:0009555	pollen development	BP	1	TPR.G1817	not significant
GO:0034220	ion transmembrane transport	BP	1	TPR.G37729	not significant
GO:0009558	embryo sac cellularization	BP	1	TPR.G12203	not significant
GO:0031668	cellular response to extracellular stimulus	BP	1	TPR.G17794	not significant
GO:0031669	cellular response to nutrient levels	BP	1	TPR.G17794	not significant
GO:0031667	response to nutrient levels	BP	1	TPR.G17794	not significant
GO:0045824	negative regulation of innate immune response	BP	1	TPR.G9125	not significant
GO:0051246	regulation of protein metabolic process	BP	1	TPR.G38910	not significant
GO:0051240	positive regulation of multicellular organismal process	BP	1	TPR.G3166	not significant
GO:0070704	sterol desaturase activity	MF	1	TPR.G31185	not significant
GO:0016298	lipase activity	MF	1	TPR.G19782	not significant
GO:0051248	negative regulation of protein metabolic process	BP	1	TPR.G38910	not significant
GO:0009566	fertilization	BP	1	TPR.G6254	not significant
GO:0009567	double fertilization forming a zygote and endosperm	BP	1	TPR.G6254	not significant
GO:0016491	oxidoreductase activity	MF	1	TPR.G31185	not significant
GO:0090351	seedling development	BP	1	TPR.G2016	not significant
GO:0004222	metalloendopeptidase activity	MF	1	TPR.G17312	not significant
GO:0045936	negative regulation of phosphate metabolic process	BP	1	TPR.G38910	not significant
GO:0008287	protein serine/threonine phosphatase complex	CC	1	TPR.G38910	not significant
GO:0070615	nucleosome-dependent ATPase activity	MF	1	TPR.G17827	not significant
GO:0009528	plastid inner membrane	CC	1	TPR.G37729	not significant
GO:0004553	hydrolase activity, hydrolyzing O-glycosyl compounds	MF	1	TPR.G25570	not significant
GO:0010647	positive regulation of cell communication	BP	1	TPR.G4170	not significant
GO:0010648	negative regulation of cell communication	BP	1	TPR.G38910	not significant
GO:0015298	solute:cation antiporter activity	MF	1	TPR.G37729	not significant
GO:0015297	antiporter activity	MF	1	TPR.G37729	not significant
GO:0009532	plastid stroma	CC	1	TPR.G23746	not significant
GO:0015299	solute:proton antiporter activity	MF	1	TPR.G37729	not significant
GO:0015291	secondary active transmembrane transporter activity	MF	1	TPR.G37729	not significant
GO:0004725	protein tyrosine phosphatase activity	MF	1	TPR.G5702	not significant
GO:0090174	organelle membrane fusion	BP	1	TPR.G12203	not significant
GO:1901137	carbohydrate derivative biosynthetic process	BP	1	TPR.G17794	not significant
GO:0004620	phospholipase activity	MF	1	TPR.G19782	not significant
GO:1901135	carbohydrate derivative metabolic process	BP	1	TPR.G17794	not significant
GO:0031012	extracellular matrix	CC	1	TPR.G17312	not significant
GO:0001933	negative regulation of protein phosphorylation	BP	1	TPR.G38910	not significant
GO:0001932	regulation of protein phosphorylation	BP	1	TPR.G38910	not significant
GO:0009630	gravitropism	BP	2	TPR.G26170,TPR.G27087	not significant
GO:0009629	response to gravity	BP	2	TPR.G26170,TPR.G27087	not significant
GO:0051179	localization	BP	2	TPR.G37729,TPR.G6254	not significant
GO:0009526	plastid envelope	CC	2	TPR.G37729,TPR.G9125	not significant
GO:2000026	regulation of multicellular organismal development	BP	2	TPR.G3166,TPR.G4170	not significant
GO:0048869	cellular developmental process	BP	2	TPR.G12203,TPR.G26170	not significant
GO:0009617	response to bacterium	BP	2	TPR.G18171,TPR.G9125	not significant
GO:0051094	positive regulation of developmental process	BP	2	TPR.G3166,TPR.G4170	not significant
GO:0009314	response to radiation	BP	2	TPR.G38910,TPR.G17312	not significant
GO:0055085	transmembrane transport	BP	2	TPR.G37729,TPR.G6254	not significant
GO:2000112	regulation of cellular macromolecule biosynthetic process	BP	2	TPR.G23746,TPR.G12412	not significant
GO:1905957	regulation of cellular response to alcohol	BP	2	TPR.G38910,TPR.G4170	not significant
GO:0010228	vegetative to reproductive phase transition of meristem	BP	2	TPR.G17312,TPR.G9125	not significant
GO:0009606	tropism	BP	2	TPR.G26170,TPR.G27087	not significant
GO:0004674	protein serine/threonine kinase activity	MF	2	TPR.G18064,TPR.G4170	not significant
GO:0009737	response to abscisic acid	BP	2	TPR.G38910,TPR.G4170	not significant
GO:0009738	abscisic acid-activated signaling pathway	BP	2	TPR.G38910,TPR.G4170	not significant
GO:0006508	proteolysis	BP	2	TPR.G3166,TPR.G17312	not significant
GO:0009889	regulation of biosynthetic process	BP	2	TPR.G23746,TPR.G12412	not significant
GO:0019901	protein kinase binding	MF	2	TPR.G38910,TPR.G4170	not significant
GO:0010109	regulation of photosynthesis	BP	2	TPR.G37729,TPR.G38910	not significant
GO:2000241	regulation of reproductive process	BP	2	TPR.G3166,TPR.G17312	not significant
GO:0031326	regulation of cellular biosynthetic process	BP	2	TPR.G23746,TPR.G12412	not significant
GO:0009755	hormone-mediated signaling pathway	BP	2	TPR.G38910,TPR.G4170	not significant
GO:1902456	regulation of stomatal opening	BP	2	TPR.G38910,TPR.G4170	not significant
GO:1990234	transferase complex	CC	2	TPR.G23746,TPR.G37366	not significant
GO:0009856	pollination	BP	2	TPR.G12203,TPR.G18064	not significant
GO:0000741	karyogamy	BP	2	TPR.G12203,TPR.G26170	not significant
GO:0034645	cellular macromolecule biosynthetic process	BP	2	TPR.G23746,TPR.G12412	not significant
GO:0023051	regulation of signaling	BP	2	TPR.G38910,TPR.G4170	not significant
GO:0071310	cellular response to organic substance	BP	2	TPR.G38910,TPR.G4170	not significant
GO:0010150	leaf senescence	BP	2	TPR.G17312,TPR.G4170	not significant
GO:0046686	response to cadmium ion	BP	2	TPR.G17794,TPR.G17312	not significant
GO:0003723	RNA binding	MF	2	TPR.G18171,TPR.G23497	not significant
GO:0003729	mRNA binding	MF	2	TPR.G18171,TPR.G23497	not significant
GO:0009266	response to temperature stimulus	BP	2	TPR.G38910,TPR.G4170	not significant
GO:0010118	stomatal movement	BP	2	TPR.G38910,TPR.G4170	not significant
GO:0061024	membrane organization	BP	2	TPR.G12203,TPR.G9125	not significant
GO:0010119	regulation of stomatal movement	BP	2	TPR.G38910,TPR.G4170	not significant
GO:0009059	macromolecule biosynthetic process	BP	2	TPR.G23746,TPR.G12412	not significant
GO:0019219	regulation of nucleobase-containing compound metabolic process	BP	2	TPR.G23746,TPR.G12412	not significant
GO:0010038	response to metal ion	BP	2	TPR.G17794,TPR.G17312	not significant
GO:0006997	nucleus organization	BP	2	TPR.G12203,TPR.G26170	not significant
GO:0010197	polar nucleus fusion	BP	2	TPR.G12203,TPR.G26170	not significant
GO:0009941	chloroplast envelope	CC	2	TPR.G37729,TPR.G9125	not significant
GO:0033554	cellular response to stress	BP	2	TPR.G17794,TPR.G9125	not significant
GO:0032774	RNA biosynthetic process	BP	2	TPR.G23746,TPR.G12412	not significant
GO:0010256	endomembrane system organization	BP	2	TPR.G12203,TPR.G18171	not significant
GO:0048827	phyllome development	BP	2	TPR.G17312,TPR.G4170	not significant
GO:0016791	phosphatase activity	MF	2	TPR.G5702,TPR.G38910	not significant
GO:0006470	protein dephosphorylation	BP	2	TPR.G5702,TPR.G38910	not significant
GO:0090693	plant organ senescence	BP	2	TPR.G17312,TPR.G4170	not significant
GO:1903506	regulation of nucleic acid-templated transcription	BP	2	TPR.G23746,TPR.G12412	not significant
GO:0009966	regulation of signal transduction	BP	2	TPR.G38910,TPR.G4170	not significant
GO:0071495	cellular response to endogenous stimulus	BP	2	TPR.G38910,TPR.G4170	not significant
GO:0005215	transporter activity	MF	2	TPR.G37729,TPR.G6254	not significant
GO:0097306	cellular response to alcohol	BP	2	TPR.G38910,TPR.G4170	not significant
GO:0097305	response to alcohol	BP	2	TPR.G38910,TPR.G4170	not significant
GO:0071396	cellular response to lipid	BP	2	TPR.G38910,TPR.G4170	not significant
GO:0048580	regulation of post-embryonic development	BP	2	TPR.G3166,TPR.G4170	not significant
GO:0048584	positive regulation of response to stimulus	BP	2	TPR.G19782,TPR.G4170	not significant
GO:0048585	negative regulation of response to stimulus	BP	2	TPR.G38910,TPR.G9125	not significant
GO:0070647	protein modification by small protein conjugation or removal	BP	2	TPR.G3166,TPR.G26170	not significant
GO:0040007	growth	BP	2	TPR.G17312,TPR.G2016	not significant
GO:0032870	cellular response to hormone stimulus	BP	2	TPR.G38910,TPR.G4170	not significant
GO:0001101	response to acid chemical	BP	2	TPR.G38910,TPR.G4170	not significant
GO:2001141	regulation of RNA biosynthetic process	BP	2	TPR.G23746,TPR.G12412	not significant
GO:0048366	leaf development	BP	2	TPR.G17312,TPR.G4170	not significant
GO:0008219	cell death	BP	2	TPR.G12203,TPR.G9125	not significant
GO:0042170	plastid membrane	CC	2	TPR.G37729,TPR.G9125	not significant
GO:0031974	membrane-enclosed lumen	CC	2	TPR.G18171,TPR.G37792	not significant
GO:0031975	envelope	CC	2	TPR.G37729,TPR.G9125	not significant
GO:0006810	transport	BP	2	TPR.G37729,TPR.G6254	not significant
GO:0071215	cellular response to abscisic acid stimulus	BP	2	TPR.G38910,TPR.G4170	not significant
GO:0097659	nucleic acid-templated transcription	BP	2	TPR.G23746,TPR.G12412	not significant
GO:0031967	organelle envelope	CC	2	TPR.G37729,TPR.G9125	not significant
GO:1900055	regulation of leaf senescence	BP	2	TPR.G17312,TPR.G4170	not significant
GO:0031969	chloroplast membrane	CC	2	TPR.G37729,TPR.G9125	not significant
GO:0070887	cellular response to chemical stimulus	BP	2	TPR.G38910,TPR.G4170	not significant
GO:0043233	organelle lumen	CC	2	TPR.G18171,TPR.G37792	not significant
GO:0016311	dephosphorylation	BP	2	TPR.G5702,TPR.G38910	not significant
GO:0008233	peptidase activity	MF	2	TPR.G3166,TPR.G17312	not significant
GO:0005739	mitochondrion	CC	2	TPR.G12203,TPR.G2016	not significant
GO:0006355	regulation of transcription, DNA-templated	BP	2	TPR.G23746,TPR.G12412	not significant
GO:1901701	cellular response to oxygen-containing compound	BP	2	TPR.G38910,TPR.G4170	not significant
GO:1901419	regulation of response to alcohol	BP	2	TPR.G38910,TPR.G4170	not significant
GO:0006351	transcription, DNA-templated	BP	2	TPR.G23746,TPR.G12412	not significant
GO:0009658	chloroplast organization	BP	2	TPR.G37729,TPR.G23746	not significant
GO:0030154	cell differentiation	BP	2	TPR.G12203,TPR.G26170	not significant
GO:0004175	endopeptidase activity	MF	2	TPR.G3166,TPR.G17312	not significant
GO:0051239	regulation of multicellular organismal process	BP	2	TPR.G3166,TPR.G4170	not significant
GO:0051234	establishment of localization	BP	2	TPR.G37729,TPR.G6254	not significant
GO:0042578	phosphoric ester hydrolase activity	MF	2	TPR.G5702,TPR.G38910	not significant
GO:0009787	regulation of abscisic acid-activated signaling pathway	BP	2	TPR.G38910,TPR.G4170	not significant
GO:0022857	transmembrane transporter activity	MF	2	TPR.G37729,TPR.G6254	not significant
GO:0005576	extracellular region	CC	2	TPR.G17312,TPR.G12519	not significant
GO:0012501	programmed cell death	BP	2	TPR.G12203,TPR.G9125	not significant
GO:0044706	multi-multicellular organism process	BP	2	TPR.G12203,TPR.G18064	not significant
GO:1990069	stomatal opening	BP	2	TPR.G38910,TPR.G4170	not significant
GO:0010468	regulation of gene expression	BP	2	TPR.G23746,TPR.G12412	not significant
GO:0009408	response to heat	BP	2	TPR.G38910,TPR.G4170	not significant
GO:0051252	regulation of RNA metabolic process	BP	2	TPR.G23746,TPR.G12412	not significant
GO:0009553	embryo sac development	BP	2	TPR.G12203,TPR.G26170	not significant
GO:0009559	embryo sac central cell differentiation	BP	2	TPR.G12203,TPR.G26170	not significant
GO:0009414	response to water deprivation	BP	2	TPR.G38910,TPR.G4170	not significant
GO:0009415	response to water	BP	2	TPR.G38910,TPR.G4170	not significant
GO:0009416	response to light stimulus	BP	2	TPR.G38910,TPR.G17312	not significant
GO:0048284	organelle fusion	BP	2	TPR.G12203,TPR.G26170	not significant
GO:0007568	aging	BP	2	TPR.G17312,TPR.G4170	not significant
GO:0010556	regulation of macromolecule biosynthetic process	BP	2	TPR.G23746,TPR.G12412	not significant
GO:0070013	intracellular organelle lumen	CC	2	TPR.G18171,TPR.G37792	not significant
GO:0009561	megagametogenesis	BP	2	TPR.G12203,TPR.G26170	not significant
GO:0015979	photosynthesis	BP	2	TPR.G37729,TPR.G38910	not significant
GO:0004721	phosphoprotein phosphatase activity	MF	2	TPR.G5702,TPR.G38910	not significant
GO:0004722	protein serine/threonine phosphatase activity	MF	2	TPR.G5702,TPR.G38910	not significant
GO:0010646	regulation of cell communication	BP	2	TPR.G38910,TPR.G4170	not significant
GO:0061695	transferase complex, transferring phosphorus-containing groups	CC	2	TPR.G23746,TPR.G37366	not significant
GO:0051171	regulation of nitrogen compound metabolic process	BP	3	TPR.G38910,TPR.G23746,TPR.G12412	not significant
GO:0018130	heterocycle biosynthetic process	BP	3	TPR.G17794,TPR.G23746,TPR.G12412	not significant
GO:0009719	response to endogenous stimulus	BP	3	TPR.G38910,TPR.G17312,TPR.G4170	not significant
GO:0009725	response to hormone	BP	3	TPR.G38910,TPR.G17312,TPR.G4170	not significant
GO:0050793	regulation of developmental process	BP	3	TPR.G3166,TPR.G17312,TPR.G4170	not significant
GO:0048608	reproductive structure development	BP	3	TPR.G3166,TPR.G17312,TPR.G9125	not significant
GO:0051704	multi-organism process	BP	3	TPR.G12203,TPR.G6254,TPR.G18064	not significant
GO:0031347	regulation of defense response	BP	3	TPR.G19782,TPR.G9125,TPR.G12412	not significant
GO:0019900	kinase binding	MF	3	TPR.G38910,TPR.G3166,TPR.G4170	0.044909
GO:0023052	signaling	BP	3	TPR.G38910,TPR.G4170,TPR.G37548	not significant
GO:0005829	cytosol	CC	3	TPR.G5702,TPR.G17794,TPR.G32271	not significant
GO:0080134	regulation of response to stress	BP	3	TPR.G19782,TPR.G9125,TPR.G12412	not significant
GO:1902494	catalytic complex	CC	3	TPR.G38910,TPR.G23746,TPR.G37366	not significant
GO:0010033	response to organic substance	BP	3	TPR.G38910,TPR.G17312,TPR.G4170	not significant
GO:0009058	biosynthetic process	BP	3	TPR.G17794,TPR.G23746,TPR.G12412	not significant
GO:0006970	response to osmotic stress	BP	3	TPR.G38910,TPR.G17312,TPR.G4170	not significant
GO:0034654	nucleobase-containing compound biosynthetic process	BP	3	TPR.G17794,TPR.G23746,TPR.G12412	not significant
GO:0016070	RNA metabolic process	BP	3	TPR.G23497,TPR.G23746,TPR.G12412	not significant
GO:0019899	enzyme binding	MF	3	TPR.G38910,TPR.G3166,TPR.G4170	not significant
GO:0016788	hydrolase activity, acting on ester bonds	MF	3	TPR.G5702,TPR.G38910,TPR.G19782	not significant
GO:0048518	positive regulation of biological process	BP	3	TPR.G3166,TPR.G19782,TPR.G4170	not significant
GO:0048523	negative regulation of cellular process	BP	3	TPR.G38910,TPR.G4170,TPR.G9125	not significant
GO:0007165	signal transduction	BP	3	TPR.G38910,TPR.G4170,TPR.G37548	not significant
GO:0099402	plant organ development	BP	3	TPR.G17312,TPR.G26170,TPR.G4170	not significant
GO:0019438	aromatic compound biosynthetic process	BP	3	TPR.G17794,TPR.G23746,TPR.G12412	not significant
GO:1901576	organic substance biosynthetic process	BP	3	TPR.G17794,TPR.G23746,TPR.G12412	not significant
GO:0061458	reproductive system development	BP	3	TPR.G3166,TPR.G17312,TPR.G9125	not significant
GO:0048367	shoot system development	BP	3	TPR.G3166,TPR.G17312,TPR.G4170	not significant
GO:1901362	organic cyclic compound biosynthetic process	BP	3	TPR.G17794,TPR.G23746,TPR.G12412	not significant
GO:0032991	protein-containing complex	CC	3	TPR.G38910,TPR.G23746,TPR.G37366	not significant
GO:0043228	non-membrane-bounded organelle	CC	3	TPR.G37792,TPR.G24318,TPR.G23746	not significant
GO:0044271	cellular nitrogen compound biosynthetic process	BP	3	TPR.G17794,TPR.G23746,TPR.G12412	not significant
GO:0043232	intracellular non-membrane-bounded organelle	CC	3	TPR.G37792,TPR.G24318,TPR.G23746	not significant
GO:0090304	nucleic acid metabolic process	BP	3	TPR.G23497,TPR.G23746,TPR.G12412	not significant
GO:0033993	response to lipid	BP	3	TPR.G38910,TPR.G17312,TPR.G4170	not significant
GO:0048229	gametophyte development	BP	3	TPR.G12203,TPR.G1817,TPR.G26170	not significant
GO:0080090	regulation of primary metabolic process	BP	3	TPR.G38910,TPR.G23746,TPR.G12412	not significant
GO:0031090	organelle membrane	CC	3	TPR.G37729,TPR.G18171,TPR.G9125	not significant
GO:1901700	response to oxygen-containing compound	BP	3	TPR.G38910,TPR.G17312,TPR.G4170	not significant
GO:0044249	cellular biosynthetic process	BP	3	TPR.G17794,TPR.G23746,TPR.G12412	not significant
GO:0009657	plastid organization	BP	3	TPR.G37729,TPR.G23746,TPR.G9125	not significant
GO:0060255	regulation of macromolecule metabolic process	BP	3	TPR.G38910,TPR.G23746,TPR.G12412	not significant
GO:0010467	gene expression	BP	3	TPR.G23497,TPR.G23746,TPR.G12412	not significant
GO:0003676	nucleic acid binding	MF	3	TPR.G18171,TPR.G23497,TPR.G14261	not significant
GO:0009506	plasmodesma	CC	4	TPR.G18171,TPR.G3166,TPR.G26170,TPR.G17827	not significant
GO:0009507	chloroplast	CC	4	TPR.G37729,TPR.G19782,TPR.G23746,TPR.G9125	not significant
GO:0006725	cellular aromatic compound metabolic process	BP	4	TPR.G23497,TPR.G17794,TPR.G23746,TPR.G12412	not significant
GO:0070161	anchoring junction	CC	4	TPR.G18171,TPR.G3166,TPR.G26170,TPR.G17827	not significant
GO:0055044	symplast	CC	4	TPR.G18171,TPR.G3166,TPR.G26170,TPR.G17827	not significant
GO:0031323	regulation of cellular metabolic process	BP	4	TPR.G37729,TPR.G38910,TPR.G23746,TPR.G12412	not significant
GO:0003006	developmental process involved in reproduction	BP	4	TPR.G12203,TPR.G3166,TPR.G17312,TPR.G9125	not significant
GO:0034641	cellular nitrogen compound metabolic process	BP	4	TPR.G23497,TPR.G17794,TPR.G23746,TPR.G12412	not significant
GO:0098542	defense response to other organism	BP	4	TPR.G19782,TPR.G17312,TPR.G9125,TPR.G2016	not significant
GO:0046483	heterocycle metabolic process	BP	4	TPR.G23497,TPR.G17794,TPR.G23746,TPR.G12412	not significant
GO:0006955	immune response	BP	4	TPR.G19782,TPR.G17312,TPR.G9125,TPR.G2016	not significant
GO:0019222	regulation of metabolic process	BP	4	TPR.G37729,TPR.G38910,TPR.G23746,TPR.G12412	not significant
GO:0010035	response to inorganic substance	BP	4	TPR.G38910,TPR.G17794,TPR.G17312,TPR.G4170	not significant
GO:0048519	negative regulation of biological process	BP	4	TPR.G38910,TPR.G17312,TPR.G4170,TPR.G9125	not significant
GO:0006139	nucleobase-containing compound metabolic process	BP	4	TPR.G23497,TPR.G17794,TPR.G23746,TPR.G12412	not significant
GO:0008270	zinc ion binding	MF	4	TPR.G17312,TPR.G14261,TPR.G17827,TPR.G12641	not significant
GO:0005911	cell-cell junction	CC	4	TPR.G18171,TPR.G3166,TPR.G26170,TPR.G17827	not significant
GO:1901360	organic cyclic compound metabolic process	BP	4	TPR.G23497,TPR.G17794,TPR.G23746,TPR.G12412	not significant
GO:0016021	integral component of membrane	CC	4	TPR.G37729,TPR.G18171,TPR.G12519,TPR.G2016	not significant
GO:0042221	response to chemical	BP	4	TPR.G38910,TPR.G17794,TPR.G17312,TPR.G4170	not significant
GO:0002376	immune system process	BP	4	TPR.G19782,TPR.G17312,TPR.G9125,TPR.G2016	not significant
GO:0005886	plasma membrane	CC	4	TPR.G18171,TPR.G17312,TPR.G26170,TPR.G2016	not significant
GO:0030054	cell junction	CC	4	TPR.G18171,TPR.G3166,TPR.G26170,TPR.G17827	not significant
GO:0009536	plastid	CC	4	TPR.G37729,TPR.G19782,TPR.G23746,TPR.G9125	not significant
GO:0009607	response to biotic stimulus	BP	5	TPR.G18171,TPR.G19782,TPR.G17312,TPR.G9125,TPR.G2016	not significant
GO:0004672	protein kinase activity	MF	5	TPR.G4338,TPR.G18064,TPR.G4170,TPR.G23376,TPR.G2016	not significant
GO:0051716	cellular response to stimulus	BP	5	TPR.G38910,TPR.G17794,TPR.G4170,TPR.G9125,TPR.G37548	not significant
GO:0051707	response to other organism	BP	5	TPR.G18171,TPR.G19782,TPR.G17312,TPR.G9125,TPR.G2016	not significant
GO:0048731	system development	BP	5	TPR.G3166,TPR.G17312,TPR.G26170,TPR.G4170,TPR.G9125	not significant
GO:0016773	phosphotransferase activity, alcohol group as acceptor	MF	5	TPR.G4338,TPR.G18064,TPR.G4170,TPR.G23376,TPR.G2016	not significant
GO:0007154	cell communication	BP	5	TPR.G38910,TPR.G17794,TPR.G18064,TPR.G4170,TPR.G37548	not significant
GO:0046914	transition metal ion binding	MF	5	TPR.G17312,TPR.G31185,TPR.G14261,TPR.G17827,TPR.G12641	not significant
GO:0043207	response to external biotic stimulus	BP	5	TPR.G18171,TPR.G19782,TPR.G17312,TPR.G9125,TPR.G2016	not significant
GO:0009791	post-embryonic development	BP	5	TPR.G3166,TPR.G17312,TPR.G4170,TPR.G9125,TPR.G2016	not significant
GO:0044419	biological process involved in interspecies interaction between organisms	BP	5	TPR.G18171,TPR.G19782,TPR.G17312,TPR.G9125,TPR.G2016	not significant
GO:0031224	intrinsic component of membrane	CC	5	TPR.G37729,TPR.G18171,TPR.G17312,TPR.G12519,TPR.G2016	not significant
GO:0016772	transferase activity, transferring phosphorus-containing groups	MF	6	TPR.G4338,TPR.G18064,TPR.G4170,TPR.G23746,TPR.G23376,TPR.G2016	not significant
GO:0006952	defense response	BP	6	TPR.G12203,TPR.G19782,TPR.G17312,TPR.G9125,TPR.G2016,TPR.G12412	not significant
GO:0046872	metal ion binding	MF	6	TPR.G38910,TPR.G17312,TPR.G31185,TPR.G14261,TPR.G17827,TPR.G12641	not significant
GO:0016787	hydrolase activity	MF	6	TPR.G5702,TPR.G25570,TPR.G38910,TPR.G3166,TPR.G19782,TPR.G17312	not significant
GO:0006468	protein phosphorylation	BP	6	TPR.G4338,TPR.G38910,TPR.G18064,TPR.G4170,TPR.G23376,TPR.G2016	not significant
GO:0048583	regulation of response to stimulus	BP	6	TPR.G38910,TPR.G19782,TPR.G17312,TPR.G4170,TPR.G9125,TPR.G12412	not significant
GO:0005634	nucleus	CC	6	TPR.G38910,TPR.G3166,TPR.G37792,TPR.G4170,TPR.G23746,TPR.G12412	not significant
GO:0016301	kinase activity	MF	6	TPR.G4338,TPR.G18064,TPR.G4170,TPR.G23746,TPR.G23376,TPR.G2016	not significant
GO:0016310	phosphorylation	BP	6	TPR.G4338,TPR.G38910,TPR.G18064,TPR.G4170,TPR.G23376,TPR.G2016	not significant
GO:0022414	reproductive process	BP	6	TPR.G12203,TPR.G3166,TPR.G6254,TPR.G17312,TPR.G18064,TPR.G9125	not significant
GO:0071944	cell periphery	CC	6	TPR.G18171,TPR.G17312,TPR.G24318,TPR.G26170,TPR.G27087,TPR.G2016	not significant
GO:0005524	ATP binding	MF	6	TPR.G4338,TPR.G18064,TPR.G4170,TPR.G17827,TPR.G23376,TPR.G2016	not significant
GO:0043169	cation binding	MF	6	TPR.G38910,TPR.G17312,TPR.G31185,TPR.G14261,TPR.G17827,TPR.G12641	not significant
GO:0000003	reproduction	BP	6	TPR.G12203,TPR.G3166,TPR.G6254,TPR.G17312,TPR.G18064,TPR.G9125	not significant
GO:0009628	response to abiotic stimulus	BP	7	TPR.G18171,TPR.G38910,TPR.G19782,TPR.G17312,TPR.G26170,TPR.G4170,TPR.G27087	not significant
GO:0050794	regulation of cellular process	BP	7	TPR.G37729,TPR.G38910,TPR.G4170,TPR.G23746,TPR.G9125,TPR.G12412,TPR.G37548	not significant
GO:0035639	purine ribonucleoside triphosphate binding	MF	7	TPR.G4338,TPR.G18064,TPR.G4170,TPR.G9125,TPR.G17827,TPR.G23376,TPR.G2016	not significant
GO:0030554	adenyl nucleotide binding	MF	7	TPR.G12203,TPR.G4338,TPR.G18064,TPR.G4170,TPR.G17827,TPR.G23376,TPR.G2016	not significant
GO:0006996	organelle organization	BP	7	TPR.G12203,TPR.G37729,TPR.G18171,TPR.G26170,TPR.G23746,TPR.G37366,TPR.G9125	not significant
GO:0016043	cellular component organization	BP	7	TPR.G12203,TPR.G37729,TPR.G18171,TPR.G26170,TPR.G23746,TPR.G37366,TPR.G9125	not significant
GO:0016020	membrane	CC	7	TPR.G37729,TPR.G18171,TPR.G17312,TPR.G26170,TPR.G12519,TPR.G9125,TPR.G2016	not significant
GO:0032559	adenyl ribonucleotide binding	MF	7	TPR.G12203,TPR.G4338,TPR.G18064,TPR.G4170,TPR.G17827,TPR.G23376,TPR.G2016	not significant
GO:0071840	cellular component organization or biogenesis	BP	7	TPR.G12203,TPR.G37729,TPR.G18171,TPR.G26170,TPR.G23746,TPR.G37366,TPR.G9125	not significant
GO:0000166	nucleotide binding	MF	8	TPR.G12203,TPR.G4338,TPR.G18064,TPR.G4170,TPR.G9125,TPR.G17827,TPR.G23376,TPR.G2016	not significant
GO:0036094	small molecule binding	MF	8	TPR.G12203,TPR.G4338,TPR.G18064,TPR.G4170,TPR.G9125,TPR.G17827,TPR.G23376,TPR.G2016	not significant
GO:0007275	multicellular organism development	BP	8	TPR.G12203,TPR.G1817,TPR.G3166,TPR.G17312,TPR.G26170,TPR.G4170,TPR.G9125,TPR.G2016	not significant
GO:0048856	anatomical structure development	BP	8	TPR.G12203,TPR.G1817,TPR.G3166,TPR.G17312,TPR.G26170,TPR.G4170,TPR.G9125,TPR.G2016	not significant
GO:0009605	response to external stimulus	BP	8	TPR.G18171,TPR.G17794,TPR.G19782,TPR.G17312,TPR.G26170,TPR.G9125,TPR.G27087,TPR.G2016	not significant
GO:0017076	purine nucleotide binding	MF	8	TPR.G12203,TPR.G4338,TPR.G18064,TPR.G4170,TPR.G9125,TPR.G17827,TPR.G23376,TPR.G2016	not significant
GO:0032502	developmental process	BP	8	TPR.G12203,TPR.G1817,TPR.G3166,TPR.G17312,TPR.G26170,TPR.G4170,TPR.G9125,TPR.G2016	not significant
GO:0016740	transferase activity	MF	8	TPR.G4338,TPR.G17794,TPR.G26170,TPR.G18064,TPR.G4170,TPR.G23746,TPR.G23376,TPR.G2016	not significant
GO:0006796	phosphate-containing compound metabolic process	BP	8	TPR.G5702,TPR.G4338,TPR.G38910,TPR.G17794,TPR.G18064,TPR.G4170,TPR.G23376,TPR.G2016	not significant
GO:0006793	phosphorus metabolic process	BP	8	TPR.G5702,TPR.G4338,TPR.G38910,TPR.G17794,TPR.G18064,TPR.G4170,TPR.G23376,TPR.G2016	not significant
GO:1901265	nucleoside phosphate binding	MF	8	TPR.G12203,TPR.G4338,TPR.G18064,TPR.G4170,TPR.G9125,TPR.G17827,TPR.G23376,TPR.G2016	not significant
GO:0032555	purine ribonucleotide binding	MF	8	TPR.G12203,TPR.G4338,TPR.G18064,TPR.G4170,TPR.G9125,TPR.G17827,TPR.G23376,TPR.G2016	not significant
GO:0032553	ribonucleotide binding	MF	8	TPR.G12203,TPR.G4338,TPR.G18064,TPR.G4170,TPR.G9125,TPR.G17827,TPR.G23376,TPR.G2016	not significant
GO:0097367	carbohydrate derivative binding	MF	8	TPR.G12203,TPR.G4338,TPR.G18064,TPR.G4170,TPR.G9125,TPR.G17827,TPR.G23376,TPR.G2016	not significant
GO:0043168	anion binding	MF	8	TPR.G12203,TPR.G4338,TPR.G18064,TPR.G4170,TPR.G9125,TPR.G17827,TPR.G23376,TPR.G2016	not significant
GO:0036211	protein modification process	BP	9	TPR.G5702,TPR.G4338,TPR.G38910,TPR.G3166,TPR.G26170,TPR.G18064,TPR.G4170,TPR.G23376,TPR.G2016	not significant
GO:0032501	multicellular organismal process	BP	9	TPR.G12203,TPR.G1817,TPR.G3166,TPR.G17312,TPR.G26170,TPR.G18064,TPR.G4170,TPR.G9125,TPR.G2016	not significant
GO:0006464	cellular protein modification process	BP	9	TPR.G5702,TPR.G4338,TPR.G38910,TPR.G3166,TPR.G26170,TPR.G18064,TPR.G4170,TPR.G23376,TPR.G2016	not significant
GO:0044267	cellular protein metabolic process	BP	9	TPR.G5702,TPR.G4338,TPR.G38910,TPR.G3166,TPR.G26170,TPR.G18064,TPR.G4170,TPR.G23376,TPR.G2016	not significant
GO:0043412	macromolecule modification	BP	9	TPR.G5702,TPR.G4338,TPR.G38910,TPR.G3166,TPR.G26170,TPR.G18064,TPR.G4170,TPR.G23376,TPR.G2016	not significant
GO:0050789	regulation of biological process	BP	10	TPR.G37729,TPR.G38910,TPR.G3166,TPR.G19782,TPR.G17312,TPR.G4170,TPR.G23746,TPR.G9125,TPR.G12412,TPR.G37548	not significant
GO:0006950	response to stress	BP	10	TPR.G12203,TPR.G38910,TPR.G17794,TPR.G19782,TPR.G17312,TPR.G24318,TPR.G4170,TPR.G9125,TPR.G2016,TPR.G12412	not significant
GO:0065007	biological regulation	BP	10	TPR.G37729,TPR.G38910,TPR.G3166,TPR.G19782,TPR.G17312,TPR.G4170,TPR.G23746,TPR.G9125,TPR.G12412,TPR.G37548	not significant
GO:0140096	catalytic activity, acting on a protein	MF	10	TPR.G5702,TPR.G4338,TPR.G38910,TPR.G3166,TPR.G17312,TPR.G26170,TPR.G18064,TPR.G4170,TPR.G23376,TPR.G2016	not significant
GO:0019538	protein metabolic process	BP	10	TPR.G5702,TPR.G4338,TPR.G38910,TPR.G3166,TPR.G17312,TPR.G26170,TPR.G18064,TPR.G4170,TPR.G23376,TPR.G2016	not significant
GO:1901564	organonitrogen compound metabolic process	BP	11	TPR.G5702,TPR.G4338,TPR.G38910,TPR.G3166,TPR.G17794,TPR.G17312,TPR.G26170,TPR.G18064,TPR.G4170,TPR.G23376,TPR.G2016	not significant
GO:0044260	cellular macromolecule metabolic process	BP	11	TPR.G5702,TPR.G4338,TPR.G38910,TPR.G3166,TPR.G26170,TPR.G18064,TPR.G4170,TPR.G23746,TPR.G23376,TPR.G2016,TPR.G12412	not significant
GO:0097159	organic cyclic compound binding	MF	12	TPR.G12203,TPR.G18171,TPR.G4338,TPR.G23497,TPR.G31185,TPR.G14261,TPR.G18064,TPR.G4170,TPR.G9125,TPR.G17827,TPR.G23376,TPR.G2016	not significant
GO:1901363	heterocyclic compound binding	MF	12	TPR.G12203,TPR.G18171,TPR.G4338,TPR.G23497,TPR.G31185,TPR.G14261,TPR.G18064,TPR.G4170,TPR.G9125,TPR.G17827,TPR.G23376,TPR.G2016	not significant
GO:0043231	intracellular membrane-bounded organelle	CC	12	TPR.G12203,TPR.G37729,TPR.G18171,TPR.G38910,TPR.G3166,TPR.G19782,TPR.G37792,TPR.G4170,TPR.G23746,TPR.G9125,TPR.G2016,TPR.G12412	not significant
GO:0043227	membrane-bounded organelle	CC	12	TPR.G12203,TPR.G37729,TPR.G18171,TPR.G38910,TPR.G3166,TPR.G19782,TPR.G37792,TPR.G4170,TPR.G23746,TPR.G9125,TPR.G2016,TPR.G12412	not significant
GO:0043226	organelle	CC	13	TPR.G38910,TPR.G3166,TPR.G23746,TPR.G9125,TPR.G12412,TPR.G2016,TPR.G37729,TPR.G12203,TPR.G18171,TPR.G37792,TPR.G19782,TPR.G24318,TPR.G4170	not significant
GO:0043229	intracellular organelle	CC	13	TPR.G38910,TPR.G3166,TPR.G23746,TPR.G9125,TPR.G12412,TPR.G2016,TPR.G37729,TPR.G12203,TPR.G18171,TPR.G37792,TPR.G19782,TPR.G24318,TPR.G4170	not significant
GO:0043167	ion binding	MF	13	TPR.G38910,TPR.G17312,TPR.G31185,TPR.G14261,TPR.G23376,TPR.G9125,TPR.G2016,TPR.G12203,TPR.G4338,TPR.G4170,TPR.G18064,TPR.G17827,TPR.G12641	not significant
GO:0043170	macromolecule metabolic process	BP	13	TPR.G38910,TPR.G3166,TPR.G17312,TPR.G26170,TPR.G23746,TPR.G23376,TPR.G12412,TPR.G2016,TPR.G5702,TPR.G4338,TPR.G23497,TPR.G4170,TPR.G18064	not significant
GO:0050896	response to stimulus	BP	14	TPR.G38910,TPR.G17794,TPR.G17312,TPR.G26170,TPR.G9125,TPR.G12412,TPR.G2016,TPR.G27087,TPR.G12203,TPR.G18171,TPR.G19782,TPR.G24318,TPR.G4170,TPR.G37548	not significant
GO:0006807	nitrogen compound metabolic process	BP	14	TPR.G38910,TPR.G3166,TPR.G17794,TPR.G17312,TPR.G26170,TPR.G23746,TPR.G23376,TPR.G12412,TPR.G2016,TPR.G5702,TPR.G4338,TPR.G23497,TPR.G4170,TPR.G18064	not significant
GO:0005737	cytoplasm	CC	14	TPR.G3166,TPR.G17794,TPR.G23746,TPR.G9125,TPR.G12412,TPR.G2016,TPR.G5702,TPR.G37729,TPR.G12203,TPR.G18171,TPR.G19782,TPR.G24318,TPR.G37366,TPR.G32271	not significant
GO:0044237	cellular metabolic process	BP	15	TPR.G38910,TPR.G3166,TPR.G17794,TPR.G26170,TPR.G23746,TPR.G23376,TPR.G12412,TPR.G2016,TPR.G5702,TPR.G37729,TPR.G4338,TPR.G23497,TPR.G4170,TPR.G18064,TPR.G37366	not significant
GO:0044238	primary metabolic process	BP	15	TPR.G38910,TPR.G3166,TPR.G17794,TPR.G17312,TPR.G26170,TPR.G23746,TPR.G23376,TPR.G12412,TPR.G2016,TPR.G5702,TPR.G4338,TPR.G23497,TPR.G19782,TPR.G4170,TPR.G18064	not significant
GO:0071704	organic substance metabolic process	BP	15	TPR.G38910,TPR.G3166,TPR.G17794,TPR.G17312,TPR.G26170,TPR.G23746,TPR.G23376,TPR.G12412,TPR.G2016,TPR.G5702,TPR.G4338,TPR.G23497,TPR.G19782,TPR.G4170,TPR.G18064	not significant
GO:0003824	catalytic activity	MF	16	TPR.G38910,TPR.G25570,TPR.G3166,TPR.G17794,TPR.G17312,TPR.G26170,TPR.G31185,TPR.G23746,TPR.G9125,TPR.G23376,TPR.G2016,TPR.G5702,TPR.G4338,TPR.G19782,TPR.G4170,TPR.G18064	not significant
GO:0005622	intracellular anatomical structure	CC	17	TPR.G38910,TPR.G3166,TPR.G17794,TPR.G23746,TPR.G9125,TPR.G12412,TPR.G2016,TPR.G12203,TPR.G5702,TPR.G37729,TPR.G18171,TPR.G37792,TPR.G19782,TPR.G24318,TPR.G4170,TPR.G37366,TPR.G32271	not significant
GO:0008152	metabolic process	BP	17	TPR.G38910,TPR.G3166,TPR.G17794,TPR.G17312,TPR.G26170,TPR.G23746,TPR.G23376,TPR.G12412,TPR.G2016,TPR.G37729,TPR.G5702,TPR.G4338,TPR.G23497,TPR.G19782,TPR.G4170,TPR.G18064,TPR.G37366	not significant
GO:0005515	protein binding	MF	19	TPR.G1817,TPR.G38910,TPR.G15380,TPR.G3166,TPR.G26170,TPR.G19910,TPR.G23746,TPR.G12412,TPR.G2016,TPR.G27087,TPR.G12203,TPR.G18171,TPR.G23497,TPR.G37792,TPR.G4170,TPR.G33973,TPR.G17827,TPR.G37548,TPR.G12641	not significant
GO:0009987	cellular process	BP	20	TPR.G38910,TPR.G3166,TPR.G17794,TPR.G26170,TPR.G23746,TPR.G23376,TPR.G9125,TPR.G12412,TPR.G2016,TPR.G12203,TPR.G37729,TPR.G5702,TPR.G18171,TPR.G4338,TPR.G23497,TPR.G6254,TPR.G4170,TPR.G18064,TPR.G37366,TPR.G37548	not significant
GO:0110165	cellular anatomical entity	CC	22	TPR.G38910,TPR.G3166,TPR.G17794,TPR.G17312,TPR.G26170,TPR.G12519,TPR.G23746,TPR.G9125,TPR.G12412,TPR.G2016,TPR.G27087,TPR.G12203,TPR.G37729,TPR.G5702,TPR.G18171,TPR.G37792,TPR.G19782,TPR.G24318,TPR.G4170,TPR.G37366,TPR.G17827,TPR.G32271	not significant
GO:0005488	binding	MF	26	TPR.G17312,TPR.G26170,TPR.G19910,TPR.G23376,TPR.G27087,TPR.G2016,TPR.G12412,TPR.G23497,TPR.G37792,TPR.G18064,TPR.G4170,TPR.G17827,TPR.G37548,TPR.G12641,TPR.G1817,TPR.G38910,TPR.G3166,TPR.G15380,TPR.G31185,TPR.G14261,TPR.G23746,TPR.G9125,TPR.G12203,TPR.G18171,TPR.G4338,TPR.G33973	not significant

## Sheet: Annual precipitation
gene_id	SNP name and BLAST E-value	gene_type	chromosome	start	stop	gene_name	gene_description	Homologous gene family	Orthologous gene family	is_tandem_duplicate	tandem_duplication_representative	is_block_duplicate	block_duplicates
TPR.G10152	ASHM01017574 (E-value=0.0)	coding	Tp57577_TGAC_v2_scaf_539	137032	138702	Tp57577_TGAC_v2_gene10152.v2, Tp57577_TGAC_v2_mRNA10493.v2, 35963001	HOM05D000040	ORTHO05D005142	No description available.	false		false
TPR.G11825	ASHM01040109B (E-value=0.0)	coding	Tp57577_TGAC_v2_LG3	11467469	11469112	35989344, Tp57577_TGAC_v2_gene11825.v2, Tp57577_TGAC_v2_mRNA12209.v2	HOM05D007763	ORTHO05D009537	No description available.	false		false
TPR.G11990	ASHM01006557 (E-value=0.0)	coding	Tp57577_TGAC_v2_LG1	22246810	22247484	35979329, Tp57577_TGAC_v2_mRNA12383.v2, Tp57577_TGAC_v2_gene11990.v2	HOM05D000542	ORTHO05D000202	No description available.	true	TPR.G12113	true
TPR.G12203	ASHM01008541E (E-value=1.56e-29)	coding	Tp57577_TGAC_v2_LG3	29356416	29372631	Tp57577_TGAC_v2_gene12203.v2, 35987214, Tp57577_TGAC_v2_mRNA12600.v2	HOM05D000009	ORTHO05D002159	No description available.	false		true	TPR.G2007
TPR.G12957	ASHM01017328B (E-value=0.0)	coding	Tp57577_TGAC_v2_LG3	2183270	2186412	Tp57577_TGAC_v2_gene12957.v2, Tp57577_TGAC_v2_mRNA13387.v2, 35989686	HOM05D002839	ORTHO05D003349	No description available.	false		true	TPR.G16928
TPR.G12959	ASHM01011480A (E-value=0.0)	coding	Tp57577_TGAC_v2_LG3	1830186	1834889	35989021, Tp57577_TGAC_v2_mRNA13389.v2, Tp57577_TGAC_v2_gene12959.v2	HOM05D000372	ORTHO05D000948	No description available.	false		false
TPR.G13468	ASHM01027976A (E-value=0.0)	coding	Tp57577_TGAC_v2_LG2	8109089	8116324	35971313, Tp57577_TGAC_v2_mRNA13921.v2, Tp57577_TGAC_v2_gene13468.v2, A0A2K3L880	HOM05D001065	ORTHO05D002020	No description available.	false		false
TPR.G13606	ASHM01009166 (E-value=0.0)	coding	Tp57577_TGAC_v2_scaf_426	106018	107121	35953265, Tp57577_TGAC_v2_mRNA14059.v2, Tp57577_TGAC_v2_gene13606.v2, A0A2K3N7P7	HOM05D000133	ORTHO05D005407	No description available.	false		false
TPR.G13988	ASHM01031988 (E-value=0.0)	coding	Tp57577_TGAC_v2_LG1	11676875	11678386	Tp57577_TGAC_v2_mRNA14451.v2, Tp57577_TGAC_v2_gene13988.v2, 35978669	HOM05D000145	ORTHO05D001435	No description available.	false		false
TPR.G14048	ASHM01022663B (E-value=0.0), ASHM01022663A (E-value=0.0)	coding	Tp57577_TGAC_v2_scaf_443	91090	92881	35954888, Tp57577_TGAC_v2_mRNA14515.v2, Tp57577_TGAC_v2_gene14048.v2	HOM05D000063	ORTHO05D001671	No description available.	false		false
TPR.G14337	ASHM01000406 (E-value=0.0)	coding	Tp57577_TGAC_v2_LG1	13055174	13057178	Tp57577_TGAC_v2_mRNA14816.v2, Tp57577_TGAC_v2_gene14337.v2, 35980216	HOM05D006594	ORTHO05D008383	No description available.	false		false
TPR.G14651	ASHM01019980A (E-value=0.0), ASHM01019980B (E-value=0.0)	coding	Tp57577_TGAC_v2_scaf_465	186311	187575	Tp57577_TGAC_v2_gene14651.v2, 35985823, Tp57577_TGAC_v2_mRNA15141.v2	HOM05D006063	ORTHO05D000023	No description available.	false		false
TPR.G15380	ASHM01014218C (E-value=0.0)	coding	Tp57577_TGAC_v2_LG7	12198152	12201386	Tp57577_TGAC_v2_mRNA15895.v2, 35956449, Tp57577_TGAC_v2_gene15380.v2	HOM05D007101	ORTHO05D008632	No description available.	false		false
TPR.G15484	ASHM01006790 (E-value=0.0)	coding	Tp57577_TGAC_v2_LG6	21592414	21601364	35974848, Tp57577_TGAC_v2_gene15484.v2, Tp57577_TGAC_v2_mRNA16003.v2	HOM05D000068	ORTHO05D003956	No description available.	false		false
TPR.G15723	ASHM01001111 (E-value=0.0)	coding	Tp57577_TGAC_v2_scaf_247	40903	43188	Tp57577_TGAC_v2_mRNA16258.v2, 35981733, Tp57577_TGAC_v2_gene15723.v2, A0A2K3NSP8	HOM05D001282	ORTHO05D001236	No description available.	true	TPR.G15711	false
TPR.G15761	ASHM01004119 (E-value=0.0)	coding	Tp57577_TGAC_v2_LG1	23732154	23734920	35978976, Tp57577_TGAC_v2_mRNA16298.v2, Tp57577_TGAC_v2_gene15761.v2, A0A2K3P6E1	HOM05D000823	ORTHO05D000088	No description available.	true	TPR.G15734	false
TPR.G1601	ASHM01002667A (E-value=0.0)	coding	Tp57577_TGAC_v2_LG6	3130692	3134253	Tp57577_TGAC_v2_gene1601.v2, 35974430, Tp57577_TGAC_v2_mRNA1629.v2	HOM05D000427	ORTHO05D000386	No description available.	false		false
TPR.G16026	ASHM01011810 (E-value=0.0)	coding	Tp57577_TGAC_v2_LG2	19024324	19025853	Tp57577_TGAC_v2_mRNA16573.v2, Tp57577_TGAC_v2_gene16026.v2, 35971310, A0A2K3MSL6	HOM05D004950	ORTHO05D004838	No description available.	false		false
TPR.G17381	ASHM01000466C (E-value=0.0)	coding	Tp57577_TGAC_v2_LG5	13644123	13653620	Tp57577_TGAC_v2_gene17381.v2, Tp57577_TGAC_v2_mRNA17988.v2, 35983838	HOM05D000121	ORTHO05D000102	No description available.	false		false
TPR.G17800	ASHM01008866 (E-value=0.0)	coding	Tp57577_TGAC_v2_scaf_364	120402	121238	35960795, Tp57577_TGAC_v2_gene17800.v2, Tp57577_TGAC_v2_mRNA18423.v2	HOM05D003562	ORTHO05D004074	No description available.	false		false
TPR.G17827	ASHM01005014A (E-value=0.0)	coding	Tp57577_TGAC_v2_scaf_364	133679	139136	35960789, Tp57577_TGAC_v2_gene17827.v2, Tp57577_TGAC_v2_mRNA18450.v2	HOM05D005545	ORTHO05D006917	No description available.	false		false
TPR.G18064	ASHM01021914A (E-value=0.0)	coding	Tp57577_TGAC_v2_scaf_350	111961	114342	Tp57577_TGAC_v2_gene18064.v2, 35955000, Tp57577_TGAC_v2_mRNA18691.v2	HOM05D000038	ORTHO05D000689	No description available.	true	TPR.G18067	false
TPR.G184	ASHM01002083B (E-value=1.98e-112)	coding	Tp57577_TGAC_v2_scaf_15015	804	1478	Tp57577_TGAC_v2_mRNA184.v2, Tp57577_TGAC_v2_gene184.v2, 35992030	HOM05D000006	ORTHO05D000001	No description available.	false		false
TPR.G18618	ASHM01020426C (E-value=0.0), ASHM01020426A (E-value=0.0)	coding	Tp57577_TGAC_v2_LG1	13472435	13474843	Tp57577_TGAC_v2_gene18618.v2, Tp57577_TGAC_v2_mRNA19266.v2, 35980947	HOM05D000475	ORTHO05D000343	No description available.	true	TPR.G18618	false
TPR.G19070	ASHM01027682B (E-value=0.0)	coding	Tp57577_TGAC_v2_LG1	2499511	2500845	35980304, Tp57577_TGAC_v2_gene19070.v2, Tp57577_TGAC_v2_mRNA19728.v2	HOM05D000277	ORTHO05D000214	No description available.	true	TPR.G19068	false
TPR.G19782	ASHM01013246E (E-value=0.0)	coding	Tp57577_TGAC_v2_scaf_326	139077	142464	Tp57577_TGAC_v2_gene19782.v2, 35951384, Tp57577_TGAC_v2_mRNA20463.v2	HOM05D001958	ORTHO05D001971	No description available.	false		false
TPR.G1992	ASHM01003059D (E-value=0.0)	coding	Tp57577_TGAC_v2_LG5	4281455	4284114	35984038, Tp57577_TGAC_v2_gene1992.v2, Tp57577_TGAC_v2_mRNA2036.v2	HOM05D001536	ORTHO05D001442	No description available.	false		false
TPR.G20019	ASHM01043223B (E-value=0.0), ASHM01043223A (E-value=0.0)	coding	Tp57577_TGAC_v2_LG2	18661184	18663572	Tp57577_TGAC_v2_mRNA20712.v2, Tp57577_TGAC_v2_gene20019.v2, 35970168	HOM05D000164	ORTHO05D000096	No description available.	false		false
TPR.G20571	ASHM01022841A (E-value=0.0)	coding	Tp57577_TGAC_v2_scaf_1212	6832	8499	Tp57577_TGAC_v2_gene20571.v2, Tp57577_TGAC_v2_mRNA21277.v2, 35977999	HOM05D000072	ORTHO05D000026	No description available.	false		false
TPR.G20951	ASHM01039396B (E-value=0.0)	coding	Tp57577_TGAC_v2_LG2	6845188	6848342	35969902, Tp57577_TGAC_v2_mRNA21664.v2, Tp57577_TGAC_v2_gene20951.v2, A0A2K3MTI6	HOM05D000091	ORTHO05D004312	No description available.	true	TPR.G20951	false
TPR.G23376	ASHM01020816 (E-value=9.56e-115)	coding	Tp57577_TGAC_v2_LG6	21865980	21867473	Tp57577_TGAC_v2_mRNA24179.v2, Tp57577_TGAC_v2_gene23376.v2, 35975902	HOM05D000041	ORTHO05D004120	No description available.	true	TPR.G23381	false
TPR.G23497	ASHM01007574B (E-value=0.0), ASHM01007574A (E-value=0.0)	coding	Tp57577_TGAC_v2_LG3	920392	925905	35990721, Tp57577_TGAC_v2_gene23497.v2, Tp57577_TGAC_v2_mRNA24305.v2	HOM05D001273	ORTHO05D000023	No description available.	false		false
TPR.G24195	ASHM01027641A (E-value=0.0)	coding	Tp57577_TGAC_v2_LG3	23856640	23858004	35989072, Tp57577_TGAC_v2_mRNA25029.v2, Tp57577_TGAC_v2_gene24195.v2	HOM05D000277	ORTHO05D000214	No description available.	true	TPR.G24199	false
TPR.G24204	ASHM01000179D (E-value=0.0)	coding	Tp57577_TGAC_v2_LG3	23728620	23731418	35988185, Tp57577_TGAC_v2_gene24204.v2, Tp57577_TGAC_v2_mRNA25038.v2	HOM05D002449	ORTHO05D003136	No description available.	false		false
TPR.G24318	ASHM01009187D (E-value=0.0)	coding	Tp57577_TGAC_v2_LG6	11687945	11691389	Tp57577_TGAC_v2_mRNA25155.v2, 35976624, Tp57577_TGAC_v2_gene24318.v2	HOM05D004711	ORTHO05D005594	No description available.	false		false
TPR.G24856	ASHM01001084 (E-value=0.0)	coding	Tp57577_TGAC_v2_scaf_171	246101	254427	Tp57577_TGAC_v2_gene24856.v2, 35986950, Tp57577_TGAC_v2_mRNA25709.v2	HOM05D001418	ORTHO05D002038	No description available.	false		false
TPR.G24942	ASHM01002821B (E-value=0.0)	coding	Tp57577_TGAC_v2_scaf_177	232047	238150	35968827, Tp57577_TGAC_v2_gene24942.v2, Tp57577_TGAC_v2_mRNA25796.v2	HOM05D003801	ORTHO05D004812	No description available.	false		false
TPR.G24957	ASHM01006727B (E-value=0.0)	coding	Tp57577_TGAC_v2_scaf_177	357493	360719	35968824, Tp57577_TGAC_v2_mRNA25811.v2, Tp57577_TGAC_v2_gene24957.v2, A0A2K3PG65	HOM05D003284	ORTHO05D004050	No description available.	false		false
TPR.G25184	ASHM01049396A (E-value=0.0)	coding	Tp57577_TGAC_v2_scaf_174	198547	199416	Tp57577_TGAC_v2_gene25184.v2, Tp57577_TGAC_v2_mRNA26044.v2, 35961414	HOM05D000012	ORTHO05D000869	No description available.	true	TPR.G25168	false
TPR.G25835	ASHM01012570A (E-value=0.0)	coding	Tp57577_TGAC_v2_LG3	16888336	16889502	Tp57577_TGAC_v2_mRNA26717.v2, 35989776, Tp57577_TGAC_v2_gene25835.v2	HOM05D000346	ORTHO05D000326	No description available.	true	TPR.G25835	false
TPR.G2589	ASHM01022335C (E-value=0.0)	coding	Tp57577_TGAC_v2_LG1	6947732	6950202	Tp57577_TGAC_v2_gene2589.v2, 35981223, Tp57577_TGAC_v2_mRNA2661.v2	HOM05D001712	ORTHO05D001731	No description available.	false		true	TPR.G1661
TPR.G26170	ASHM01005018A (E-value=0.0)	coding	Tp57577_TGAC_v2_LG2	2304705	2307044	35973354, Tp57577_TGAC_v2_gene26170.v2, Tp57577_TGAC_v2_mRNA27065.v2	HOM05D000620	ORTHO05D000537	No description available.	false		false
TPR.G26704	ASHM01077523 (E-value=0.0)	coding	Tp57577_TGAC_v2_LG2	14409042	14416767	35971563, Tp57577_TGAC_v2_gene26704.v2, Tp57577_TGAC_v2_mRNA27617.v2, A0A2K3JVC7	HOM05D001102	ORTHO05D001018	No description available.	false		false
TPR.G27006	ASHM01000645 (E-value=0.0)	coding	Tp57577_TGAC_v2_LG1	7947037	7947927	Tp57577_TGAC_v2_gene27006.v2, 35979282, Tp57577_TGAC_v2_mRNA27931.v2	HOM05D001305	ORTHO05D020875	No description available.	true	TPR.G32758	false
TPR.G27087	ASHM01009215C (E-value=0.0)	coding	Tp57577_TGAC_v2_LG1	2183454	2185933	Tp57577_TGAC_v2_mRNA28018.v2, 35980248, Tp57577_TGAC_v2_gene27087.v2	HOM05D000091	ORTHO05D001206	No description available.	false		false
TPR.G27396	ASHM01009312A (E-value=0.0)	coding	Tp57577_TGAC_v2_LG3	9148126	9152037	Tp57577_TGAC_v2_mRNA28336.v2, Tp57577_TGAC_v2_gene27396.v2, 35987289	HOM05D000029	ORTHO05D006401	No description available.	false		false
TPR.G2766	ASHM01000662A (E-value=0.0), ASHM01000662C (E-value=0.0)	coding	Tp57577_TGAC_v2_LG3	30679806	30683591	Tp57577_TGAC_v2_gene2766.v2, 35988655, Tp57577_TGAC_v2_mRNA2844.v2	HOM05D000009	ORTHO05D000008	No description available.	true	TPR.G2766	false
TPR.G28123	ASHM01009450A (E-value=0.0)	coding	Tp57577_TGAC_v2_scaf_893	58904	63929	35953459, Tp57577_TGAC_v2_mRNA29075.v2, Tp57577_TGAC_v2_gene28123.v2, A0A2K3PQH8	HOM05D002762	ORTHO05D008831	No description available.	false		false
TPR.G28229	ASHM01040156D (E-value=0.0)	coding	Tp57577_TGAC_v2_LG3	20582003	20583781	35989483, Tp57577_TGAC_v2_mRNA29183.v2, Tp57577_TGAC_v2_gene28229.v2	HOM05D000001	ORTHO05D010162	No description available.	true	TPR.G28229	false
TPR.G29982	ASHM01020276A (E-value=0.0)	coding	Tp57577_TGAC_v2_scaf_489	130190	131164	Tp57577_TGAC_v2_mRNA31006.v2, 35967804, Tp57577_TGAC_v2_gene29982.v2, Q2PEQ8	HOM05D000406	ORTHO05D002216	No description available.	false		false
TPR.G30489	ASHM01015328 (E-value=0.0)	coding	Tp57577_TGAC_v2_LG1	27396312	27398796	Tp57577_TGAC_v2_mRNA31521.v2, 35981174, Tp57577_TGAC_v2_gene30489.v2	HOM05D001507	ORTHO05D002108	No description available.	false		false
TPR.G30642	ASHM01003124A (E-value=0.0)	coding	Tp57577_TGAC_v2_scaf_496	72665	74944	35991826, Tp57577_TGAC_v2_gene30642.v2, Tp57577_TGAC_v2_mRNA31679.v2	HOM05D000001	ORTHO05D000003	No description available.	false		false
TPR.G31185	ASHM01047910D (E-value=0.0), ASHM01047910C (E-value=0.0)	coding	Tp57577_TGAC_v2_scaf_1133	25023	35295	35960878, Tp57577_TGAC_v2_gene31185.v2, Tp57577_TGAC_v2_mRNA32236.v2	HOM05D004559	ORTHO05D005283	No description available.	false		false
TPR.G32271	ASHM01004531B (E-value=0.0), ASHM01004531A (E-value=0.0)	coding	Tp57577_TGAC_v2_LG6	7386874	7390467	Tp57577_TGAC_v2_gene32271.v2, Tp57577_TGAC_v2_mRNA33349.v2, 35974204	HOM05D005315	ORTHO05D006589	No description available.	false		false
TPR.G32401	ASHM01015294E (E-value=0.0)	coding	Tp57577_TGAC_v2_scaf_196	332991	334721	35985963, Tp57577_TGAC_v2_mRNA33489.v2, Tp57577_TGAC_v2_gene32401.v2	HOM05D000003	ORTHO05D000004	No description available.	false		false
TPR.G3272	ASHM01002435B (E-value=0.0)	coding	Tp57577_TGAC_v2_scaf_82	239564	247583	Tp57577_TGAC_v2_mRNA3365.v2, 35958748, Tp57577_TGAC_v2_gene3272.v2	HOM05D005170	ORTHO05D006985	No description available.	false		false
TPR.G33400	ASHM01006698C (E-value=0.0)	coding	Tp57577_TGAC_v2_LG3	20105730	20110562	Tp57577_TGAC_v2_gene33400.v2, Tp57577_TGAC_v2_mRNA34526.v2, 35990191	HOM05D006657	ORTHO05D005964	No description available.	false		false
TPR.G3341	EU574001A (E-value=0.0)	coding	Tp57577_TGAC_v2_LG4	22377241	22381224	Tp57577_TGAC_v2_gene3341.v2, 35965123, Tp57577_TGAC_v2_mRNA3437.v2, B6D7P1	HOM05D000079	ORTHO05D000211	No description available.	false		false
TPR.G33973	ASHM01004434A (E-value=0.0), ASHM01004434B (E-value=0.0)	coding	Tp57577_TGAC_v2_LG1	10939956	10942540	Tp57577_TGAC_v2_gene33973.v2, 35979571, Tp57577_TGAC_v2_mRNA35120.v2	HOM05D001050	ORTHO05D001270	No description available.	false		true	TPR.G9625
TPR.G34732	ASHM01018296A (E-value=0.0)	coding	Tp57577_TGAC_v2_scaf_629	27349	29849	Tp57577_TGAC_v2_mRNA35913.v2, 35985226, Tp57577_TGAC_v2_gene34732.v2	HOM05D006541	ORTHO05D008471	No description available.	false		false
TPR.G35272	ASHM01050222 (E-value=2.24e-104)	coding	Tp57577_TGAC_v2_LG5	3192424	3200302	35984921, Tp57577_TGAC_v2_gene35272.v2, Tp57577_TGAC_v2_mRNA36471.v2	HOM05D003111	ORTHO05D003502	No description available.	false		false
TPR.G3673	ASHM01027758 (E-value=0.0)	coding	Tp57577_TGAC_v2_scaf_84	30418	31885	35962028, Tp57577_TGAC_v2_mRNA3781.v2, Tp57577_TGAC_v2_gene3673.v2	HOM05D000127	ORTHO05D005284	No description available.	true	TPR.G3673	false
TPR.G3697	ASHM01003424 (E-value=7.54e-116)	coding	Tp57577_TGAC_v2_LG6	14939891	14940646	Tp57577_TGAC_v2_gene3697.v2, Tp57577_TGAC_v2_mRNA3807.v2, 35976511	HOM05D000961	ORTHO05D000841	No description available.	true	TPR.G3714	false
TPR.G3710	ASHM01026631A (E-value=0.0)	coding	Tp57577_TGAC_v2_LG6	14652940	14653806	Tp57577_TGAC_v2_mRNA3820.v2, 35974487, Tp57577_TGAC_v2_gene3710.v2	HOM05D002673	ORTHO05D002766	No description available.	false		false
TPR.G37178	ASHM01031776 (E-value=0.0)	coding	Tp57577_TGAC_v2_LG7	985769	986689	Tp57577_TGAC_v2_gene37178.v2, 35956683, Tp57577_TGAC_v2_mRNA38421.v2, A0A2K3LEX8	HOM05D000973	ORTHO05D000652	No description available.	false		false
TPR.G37626	ASHM01023004 (E-value=0.0)	coding	Tp57577_TGAC_v2_LG5	8182373	8184096	Tp57577_TGAC_v2_mRNA38884.v2, Tp57577_TGAC_v2_gene37626.v2, 35984495	HOM05D001036	ORTHO05D003968	No description available.	false		false
TPR.G37792	ASHM01017210B (E-value=0.0)	coding	Tp57577_TGAC_v2_LG1	19652504	19656492	Tp57577_TGAC_v2_mRNA39068.v2, 35981389, Tp57577_TGAC_v2_gene37792.v2, A0A2K3N291	HOM05D005033	ORTHO05D007005	No description available.	false		false
TPR.G38249	ASHM01008439B (E-value=0.0)	coding	Tp57577_TGAC_v2_LG2	19824671	19831087	Tp57577_TGAC_v2_gene38249.v2, Tp57577_TGAC_v2_mRNA39543.v2, 35970315	HOM05D000033	ORTHO05D004067	No description available.	false		false
TPR.G38863	ASHM01005624C (E-value=0.0)	coding	Tp57577_TGAC_v2_LG1	17707779	17710969	35979586, Tp57577_TGAC_v2_gene38863.v2, Tp57577_TGAC_v2_mRNA40176.v2	HOM05D002422	ORTHO05D002569	No description available.	false		false
TPR.G38910	ASHM01002757B (E-value=0.0)	coding	Tp57577_TGAC_v2_LG1	17717610	17720859	35978284, Tp57577_TGAC_v2_gene38910.v2, Tp57577_TGAC_v2_mRNA40227.v2	HOM05D000426	ORTHO05D000328	No description available.	false		false
TPR.G39061	ASHM01004281A (E-value=0.0)	coding	Tp57577_TGAC_v2_LG6	18953435	18959483	Tp57577_TGAC_v2_mRNA40391.v2, 35974140, Tp57577_TGAC_v2_gene39061.v2	HOM05D000725	ORTHO05D002005	No description available.	true	TPR.G39091	false
TPR.G4170	ASHM01004521 (E-value=0.0), ASHM01024341A (E-value=0.0)	coding	Tp57577_TGAC_v2_LG7	28012589	28013788	35958042, Tp57577_TGAC_v2_gene4170.v2, Tp57577_TGAC_v2_mRNA4302.v2	HOM05D000083	ORTHO05D000196	No description available.	false		true	TPR.G4622
TPR.G4338	ASHM01008983B (E-value=0.0)	coding	Tp57577_TGAC_v2_scaf_34	181861	185391	Tp57577_TGAC_v2_mRNA4481.v2, 35960502, Tp57577_TGAC_v2_gene4338.v2	HOM05D000046	ORTHO05D001818	No description available.	false		true	TPR.G4279
TPR.G4756	ASHM01003152C (E-value=0.0)	coding	Tp57577_TGAC_v2_LG6	337792	343702	35974371, Tp57577_TGAC_v2_mRNA4916.v2, Tp57577_TGAC_v2_gene4756.v2, A0A2K3M989	HOM05D006425	ORTHO05D007312	No description available.	false		false
TPR.G4844	ASHM01025142A (E-value=0.0)	coding	Tp57577_TGAC_v2_LG1	6052225	6053241	Tp57577_TGAC_v2_mRNA5008.v2, 35981212, Tp57577_TGAC_v2_gene4844.v2	HOM05D007140	ORTHO05D008539	No description available.	false		false
TPR.G5132	ASHM01000459C (E-value=0.0)	coding	Tp57577_TGAC_v2_LG3	24402215	24403840	Tp57577_TGAC_v2_mRNA5309.v2, Tp57577_TGAC_v2_gene5132.v2, 35989888	HOM05D000531	ORTHO05D001630	No description available.	false		false
TPR.G5358	ASHM01006625B (E-value=2.03e-111)	coding	Tp57577_TGAC_v2_LG2	23839602	23846009	35972295, Tp57577_TGAC_v2_gene5358.v2, Tp57577_TGAC_v2_mRNA5540.v2	HOM05D000783	ORTHO05D000705	No description available.	true	TPR.G5358	false
TPR.G5430	ASHM01016836B (E-value=0.0), ASHM01016836A (E-value=0.0)	coding	Tp57577_TGAC_v2_LG2	27813037	27815505	Tp57577_TGAC_v2_gene5430.v2, Tp57577_TGAC_v2_mRNA5618.v2, 35969863	HOM05D000423	ORTHO05D000284	No description available.	true	TPR.G5430	false
TPR.G5490	ASHM01013422 (E-value=0.0)	coding	Tp57577_TGAC_v2_LG1	1543513	1547812	Tp57577_TGAC_v2_mRNA5680.v2, Tp57577_TGAC_v2_gene5490.v2, 35979016	HOM05D000327	ORTHO05D000218	No description available.	true	TPR.G5490	false
TPR.G5665	ASHM01032368C (E-value=0.0)	coding	Tp57577_TGAC_v2_LG1	14690462	14693027	Tp57577_TGAC_v2_mRNA5859.v2, 35980591, Tp57577_TGAC_v2_gene5665.v2, A0A2K3LFW5	HOM05D000722	ORTHO05D000590	No description available.	false		false
TPR.G5702	ASHM01013461 (E-value=0.0)	coding	Tp57577_TGAC_v2_LG1	14629393	14632588	35979630, Tp57577_TGAC_v2_mRNA5897.v2, Tp57577_TGAC_v2_gene5702.v2	HOM05D005095	ORTHO05D006156	No description available.	false		false
TPR.G6096	ASHM01024299 (E-value=2.23e-55)	coding	Tp57577_TGAC_v2_LG1	5241506	5247436	Tp57577_TGAC_v2_gene6096.v2, 35979964, Tp57577_TGAC_v2_mRNA6306.v2	HOM05D000246	ORTHO05D007179	No description available.	false		false
TPR.G6206	ASHM01009784A (E-value=0.0)	coding	Tp57577_TGAC_v2_LG3	5277719	5281069	Tp57577_TGAC_v2_gene6206.v2, 35989396, Tp57577_TGAC_v2_mRNA6424.v2	HOM05D000021	ORTHO05D000010	No description available.	true	TPR.G6281	false
TPR.G8484	ASHM01006454 (E-value=3.33e-42)	coding	Tp57577_TGAC_v2_scaf_299	270081	273504	Tp57577_TGAC_v2_gene8484.v2, Tp57577_TGAC_v2_mRNA8767.v2, 35982622	HOM05D000104	ORTHO05D004881	No description available.	false		false
TPR.G8630	ASHM01042602B (E-value=0.0)	coding	Tp57577_TGAC_v2_LG3	14367730	14371664	Tp57577_TGAC_v2_mRNA8920.v2, Tp57577_TGAC_v2_gene8630.v2, 35988209	HOM05D000003	ORTHO05D000004	No description available.	false		false
TPR.G8776	ASHM01024063A (E-value=0.0)	coding	Tp57577_TGAC_v2_scaf_512	25140	26585	Tp57577_TGAC_v2_mRNA9073.v2, Tp57577_TGAC_v2_gene8776.v2, 35953086	HOM05D000100	ORTHO05D000052	No description available.	true	TPR.G8776	false
TPR.G9348	ASHM01010056A (E-value=0.0)	coding	Tp57577_TGAC_v2_scaf_559	88983	90401	Tp57577_TGAC_v2_mRNA9657.v2, 35985745, Tp57577_TGAC_v2_gene9348.v2	HOM05D000001	ORTHO05D009259	No description available.	false		false
TPR.G9649	ASHM01019297B (E-value=0.0)	coding	Tp57577_TGAC_v2_LG6	1810535	1812792	35975599, Tp57577_TGAC_v2_mRNA9974.v2, Tp57577_TGAC_v2_gene9649.v2	HOM05D000036	ORTHO05D001038	No description available.	true	TPR.G9629	true

## Sheet: Genes_annual precipitation
#interpro	description	count	genes
IPR013785	Aldolase-type TIM barrel	1	TPR.G5665
IPR036554	GHMP kinase, C-terminal domain superfamily	1	TPR.G4756
IPR044974	Disease resistance protein, plants	1	TPR.G2766
IPR002213	UDP-glucuronosyl/UDP-glucosyltransferase	1	TPR.G8776
IPR044746	ABC transporter C family, six-transmembrane helical domain 1	1	TPR.G17381
IPR036410	Heat shock protein DnaJ, cysteine-rich domain superfamily	1	TPR.G12203
IPR001296	Glycosyl transferase, family 1	1	TPR.G5358
IPR011124	Zinc finger, CW-type	1	TPR.G17827
IPR004864	Late embryogenesis abundant protein, LEA_2 subgroup	1	TPR.G37178
IPR030006	Transcriptional factor DELLA	1	TPR.G14048
IPR011050	Pectin lyase fold/virulence factor	1	TPR.G9649
IPR002867	IBR domain	1	TPR.G5490
IPR004298	Nicotianamine synthase	1	TPR.G2589
IPR003340	B3 DNA binding domain	1	TPR.G15761
IPR012392	Very-long-chain 3-ketoacyl-CoA synthase	1	TPR.G13988
IPR006204	GHMP kinase N-terminal domain	1	TPR.G4756
IPR032284	ATP-dependent DNA helicase RecQ, zinc-binding domain	1	TPR.G6096
IPR036890	Histidine kinase/HSP90-like ATPase superfamily	1	TPR.G12959
IPR013989	Development/cell death domain	1	TPR.G18618
IPR029058	Alpha/Beta hydrolase fold	1	TPR.G19782
IPR029960	BTB/POZ domain-containing protein NPY2	1	TPR.G27087
IPR002347	Short-chain dehydrogenase/reductase SDR	1	TPR.G3710
IPR036168	AP-2 complex subunit mu, C-terminal superfamily	1	TPR.G28123
IPR002401	Cytochrome P450, E-class, group I	1	TPR.G31185
IPR004589	DNA helicase, ATP-dependent, RecQ type	1	TPR.G6096
IPR003609	PAN/Apple domain	1	TPR.G18064
IPR029052	Metallo-dependent phosphatase-like	1	TPR.G5702
IPR000210	BTB/POZ domain	1	TPR.G27087
IPR004873	BURP domain	1	TPR.G11990
IPR002403	Cytochrome P450, E-class, group IV	1	TPR.G24957
IPR025558	Domain of unknown function DUF4283	1	TPR.G8630
IPR038937	Rop guanine nucleotide exchange factor	1	TPR.G25835
IPR040458	Vacuolar import/degradation Vid27	1	TPR.G24204
IPR034161	Pepsin-like domain, plant	1	TPR.G10152
IPR001932	PPM-type phosphatase domain	1	TPR.G38910
IPR007679	Domain of unknown function DUF569	1	TPR.G26704
IPR040315	WD repeat-containing protein WDR46/Utp7	1	TPR.G37792
IPR001841	Zinc finger, RING-type	1	TPR.G26170
IPR009033	Calreticulin/calnexin, P domain superfamily	1	TPR.G12957
IPR003661	Signal transduction histidine kinase, dimerisation/phosphoacceptor domain	1	TPR.G12959
IPR022796	Chlorophyll A-B binding protein	1	TPR.G13606
IPR019395	Transmembrane protein 161A/B	1	TPR.G14337
IPR003663	Sugar/inositol transporter	1	TPR.G20019
IPR044599	CRS2-associated factor, plant	1	TPR.G23497
IPR029903	RmlD-like substrate binding domain	1	TPR.G37626
IPR039823	Protein PLASTID MOVEMENT IMPAIRED 1-RELATED 2	1	TPR.G38863
IPR001305	Heat shock protein DnaJ, cysteine-rich domain	1	TPR.G12203
IPR002030	Mitochondrial carrier UCP-like	1	TPR.G29982
IPR006501	Pectinesterase inhibitor domain	1	TPR.G9649
IPR001005	SANT/Myb domain	1	TPR.G13468
IPR006186	Serine/threonine-specific protein phosphatase/bis(5-nucleosyl)-tetraphosphatase	1	TPR.G5702
IPR008999	Actin-crosslinking	1	TPR.G26704
IPR044816	BURP domain-containing protein	1	TPR.G11990
IPR006189	CHASE domain	1	TPR.G12959
IPR002035	von Willebrand factor, type A	1	TPR.G26170
IPR038770	Sodium/solute symporter superfamily	1	TPR.G3673
IPR039614	Protein PLASTID MOVEMENT IMPAIRED 1-like	1	TPR.G38863
IPR032799	Xylanase inhibitor, C-terminal	1	TPR.G10152
IPR005512	PRONE domain	1	TPR.G25835
IPR044778	Sugar transport protein STP/MST-like, plant	1	TPR.G20019
IPR028565	Mu homology domain	1	TPR.G28123
IPR007700	Domain of unknown function DUF668	1	TPR.G15723
IPR023329	Chlorophyll a/b binding domain superfamily	1	TPR.G13606
IPR036426	Bulb-type lectin domain superfamily	1	TPR.G18064
IPR013201	Cathepsin propeptide inhibitor domain (I29)	1	TPR.G12203
IPR011545	DEAD/DEAH box helicase domain	1	TPR.G6096
IPR042240	CHASE domain superfamily	1	TPR.G12959
IPR023395	Mitochondrial carrier domain superfamily	1	TPR.G29982
IPR009057	Homeobox-like domain superfamily	1	TPR.G13468
IPR001480	Bulb-type lectin domain	1	TPR.G18064
IPR008984	SMAD/FHA domain superfamily	1	TPR.G3272
IPR032451	SMARCC, C-terminal	1	TPR.G13468
IPR012942	SRR1-like domain	1	TPR.G17800
IPR040044	SRR1-like protein	1	TPR.G17800
IPR035513	Invertase/pectin methylesterase inhibitor domain superfamily	1	TPR.G9649
IPR031127	E3 ubiquitin ligase RBR family	1	TPR.G5490
IPR002921	Fungal lipase-like domain	1	TPR.G19782
IPR000858	S-locus glycoprotein domain	1	TPR.G18064
IPR016039	Thiolase-like	1	TPR.G13988
IPR001461	Aspartic peptidase A1 family	1	TPR.G10152
IPR013601	FAE1/Type III polyketide synthase-like protein	1	TPR.G13988
IPR008978	HSP20-like chaperone	1	TPR.G31185
IPR013747	3-Oxoacyl-[acyl-carrier-protein (ACP)] synthase III, C-terminal	1	TPR.G13988
IPR021109	Aspartic peptidase domain superfamily	1	TPR.G10152
IPR008581	Protein of unknown function DUF863, plant	1	TPR.G1992
IPR044837	B3 domain-containing protein REM16-like	1	TPR.G15761
IPR009349	Zinc finger, C2HC5-type	1	TPR.G34732
IPR004358	Signal transduction histidine kinase-related protein, C-terminal	1	TPR.G12959
IPR043452	Plant bZIP transcription factors	1	TPR.G5132
IPR008971	HSP40/DnaJ peptide-binding	1	TPR.G12203
IPR012887	L-fucokinase	1	TPR.G4756
IPR016021	MIF4G-like domain superfamily	1	TPR.G24856
IPR014024	Auxin efflux carrier, plant type	1	TPR.G5430
IPR031610	Protein TIC110, chloroplastic	1	TPR.G24942
IPR012952	BING4, C-terminal domain	1	TPR.G37792
IPR019448	NT-type C2 domain	1	TPR.G38863
IPR002939	Chaperone DnaJ, C-terminal	1	TPR.G12203
IPR013320	Concanavalin A-like lectin/glucanase domain superfamily	1	TPR.G12957
IPR000741	Fructose-bisphosphate aldolase, class-I	1	TPR.G5665
IPR017930	Myb domain	1	TPR.G13468
IPR004776	Membrane transport protein	1	TPR.G5430
IPR043367	Phospholipase A1 PLIP1/2/3, chloroplastic	1	TPR.G19782
IPR016024	Armadillo-type fold	1	TPR.G24856
IPR036457	PPM-type phosphatase domain superfamily	1	TPR.G38910
IPR044567	SNF2 domain-containing protein CLSY/DRD1	1	TPR.G39061
IPR005202	Transcription factor GRAS	1	TPR.G14048
IPR004827	Basic-leucine zipper domain	1	TPR.G5132
IPR000070	Pectinesterase, catalytic	1	TPR.G9649
IPR044726	ABC transporter C family, six-transmembrane helical domain 2	1	TPR.G17381
IPR021914	Transcriptional factor DELLA, N-terminal	1	TPR.G14048
IPR001789	Signal transduction response regulator, receiver domain	1	TPR.G12959
IPR039128	Activating signal cointegrator 1-like	1	TPR.G34732
IPR001580	Calreticulin/calnexin	1	TPR.G12957
IPR032845	U11/U12 small nuclear ribonucleoprotein 48kDa protein	1	TPR.G14651
IPR018108	Mitochondrial substrate/solute carrier	1	TPR.G29982
IPR000253	Forkhead-associated (FHA) domain	1	TPR.G3272
IPR020568	Ribosomal protein S5 domain 2-type fold	1	TPR.G4756
IPR013863	Vacuolar import/degradation Vid27, C-terminal	1	TPR.G24204
IPR036097	Signal transduction histidine kinase, dimerisation/phosphoacceptor domain superfamily	1	TPR.G12959
IPR001890	RNA-binding, CRM domain	1	TPR.G23497
IPR001344	Chlorophyll A-B binding protein, plant and chromista	1	TPR.G13606
IPR012820	Sucrose synthase, plant/cyanobacteria	1	TPR.G5358
IPR013103	Reverse transcriptase, RNA-dependent DNA polymerase	1	TPR.G184
IPR001810	F-box domain	1	TPR.G17827
IPR033526	Auxin efflux carrier component 2	1	TPR.G5430
IPR000368	Sucrose synthase	1	TPR.G5358
IPR035920	YhbY-like superfamily	1	TPR.G23497
IPR003891	Initiation factor eIF-4 gamma, MA3	1	TPR.G24856
IPR012334	Pectin lyase fold	1	TPR.G9649
IPR045021	Protein PSK SIMULATOR	1	TPR.G15723
IPR036465	von Willebrand factor A-like domain superfamily	1	TPR.G26170
IPR011006	CheY-like superfamily	1	TPR.G12959
IPR007526	SWIRM domain	1	TPR.G13468
IPR038088	DELLA, N-terminal domain superfamily	1	TPR.G14048
IPR003323	OTU domain	1	TPR.G32271
IPR015300	DNA-binding pseudobarrel domain superfamily	1	TPR.G15761
IPR036869	Chaperone J-domain superfamily	1	TPR.G12203
IPR003890	MIF4G-like, type 3	1	TPR.G24856
IPR032861	Xylanase inhibitor, N-terminal	1	TPR.G10152
IPR003594	Histidine kinase/HSP90-like ATPase	1	TPR.G12959
IPR013750	GHMP kinase, C-terminal domain	1	TPR.G4756
IPR004843	Calcineurin-like phosphoesterase domain, ApaH type	1	TPR.G5702
IPR006153	Cation/H+ exchanger	1	TPR.G3673
IPR001623	DnaJ domain	1	TPR.G12203
IPR005828	Major facilitator, sugar transporter-like	1	TPR.G20019
IPR000109	Proton-dependent oligopeptide transporter family	1	TPR.G25184
IPR039591	AP-5 complex subunit mu-1	1	TPR.G28123
IPR024171	S-receptor-like serine/threonine-protein kinase	1	TPR.G18064
IPR036691	Endonuclease/exonuclease/phosphatase superfamily	2	TPR.G32401,TPR.G8630
IPR011527	ABC transporter type 1, transmembrane domain	2	TPR.G15484,TPR.G17381
IPR036291	NAD(P)-binding domain superfamily	2	TPR.G3710,TPR.G37626
IPR038765	Papain-like cysteine peptidase superfamily	2	TPR.G12203,TPR.G32271
IPR011333	SKP1/BTB/POZ domain superfamily	2	TPR.G20951,TPR.G27087
IPR036322	WD40-repeat-containing domain superfamily	2	TPR.G33973,TPR.G37792
IPR041118	Rx, N-terminal	2	TPR.G12203,TPR.G2766
IPR042197	Apoptotic protease-activating factors, helical domain	2	TPR.G12203,TPR.G2766
IPR036047	F-box-like domain superfamily	2	TPR.G17827,TPR.G27006
IPR000477	Reverse transcriptase domain	2	TPR.G32401,TPR.G8630
IPR000330	SNF2, N-terminal	2	TPR.G17827,TPR.G39061
IPR038718	SNF2-like, N-terminal domain superfamily	2	TPR.G17827,TPR.G39061
IPR036640	ABC transporter type 1, transmembrane domain superfamily	2	TPR.G15484,TPR.G17381
IPR043454	NPH3/RPT2-like family	2	TPR.G20951,TPR.G27087
IPR002182	NB-ARC	2	TPR.G12203,TPR.G2766
IPR036396	Cytochrome P450 superfamily	2	TPR.G24957,TPR.G31185
IPR036259	MFS transporter superfamily	2	TPR.G20019,TPR.G25184
IPR003439	ABC transporter-like, ATP-binding domain	2	TPR.G15484,TPR.G17381
IPR027356	NPH3 domain	2	TPR.G20951,TPR.G27087
IPR001128	Cytochrome P450	2	TPR.G24957,TPR.G31185
IPR001680	WD40 repeat	2	TPR.G33973,TPR.G37792
IPR001611	Leucine-rich repeat	2	TPR.G27396,TPR.G6206
IPR001245	Serine-threonine/tyrosine-protein kinase, catalytic domain	2	TPR.G38249,TPR.G4338
IPR003593	AAA+ ATPase domain	2	TPR.G15484,TPR.G17381
IPR003591	Leucine-rich repeat, typical subtype	2	TPR.G27396,TPR.G6206
IPR003480	Transferase	3	TPR.G19070,TPR.G24195,TPR.G3341
IPR001650	Helicase, C-terminal	3	TPR.G17827,TPR.G39061,TPR.G6096
IPR015943	WD40/YVTN repeat-like-containing domain superfamily	3	TPR.G24204,TPR.G33973,TPR.G37792
IPR013083	Zinc finger, RING/FYVE/PHD-type	3	TPR.G26170,TPR.G30489,TPR.G5490
IPR014001	Helicase superfamily 1/2, ATP-binding domain	3	TPR.G17827,TPR.G39061,TPR.G6096
IPR023213	Chloramphenicol acetyltransferase-like domain superfamily	3	TPR.G19070,TPR.G24195,TPR.G3341
IPR043502	DNA/RNA polymerase superfamily	3	TPR.G184,TPR.G32401,TPR.G8630
IPR013210	Leucine-rich repeat-containing N-terminal, plant-type	3	TPR.G27396,TPR.G38249,TPR.G6206
IPR036388	Winged helix-like DNA-binding domain superfamily	4	TPR.G12203,TPR.G13468,TPR.G2766,TPR.G6096
IPR032675	Leucine-rich repeat domain superfamily	5	TPR.G12203,TPR.G27396,TPR.G2766,TPR.G38249,TPR.G6206
IPR011990	Tetratricopeptide-like helical domain superfamily	5	TPR.G11825,TPR.G15380,TPR.G28229,TPR.G30642,TPR.G9348
IPR002885	Pentatricopeptide repeat	5	TPR.G11825,TPR.G15380,TPR.G28229,TPR.G30642,TPR.G9348
IPR027417	P-loop containing nucleoside triphosphate hydrolase	7	TPR.G12203,TPR.G15484,TPR.G17381,TPR.G17827,TPR.G2766,TPR.G39061,TPR.G6096
IPR000719	Protein kinase domain	8	TPR.G1601,TPR.G18064,TPR.G20571,TPR.G23376,TPR.G27396,TPR.G4170,TPR.G4338,TPR.G6206
IPR011009	Protein kinase-like domain superfamily	9	TPR.G1601,TPR.G18064,TPR.G20571,TPR.G23376,TPR.G27396,TPR.G38249,TPR.G4170,TPR.G4338,TPR.G6206

## Sheet: GO_annual precipitation
#go	description	type	count	genes	Enrichment p-value
GO:0034976	response to endoplasmic reticulum stress	BP	1	TPR.G18618	not significant
GO:0009642	response to light intensity	BP	1	TPR.G38910	not significant
GO:0009644	response to high light intensity	BP	1	TPR.G38910	not significant
GO:0009845	seed germination	BP	1	TPR.G12959	not significant
GO:0009639	response to red or far red light	BP	1	TPR.G17800	not significant
GO:0031399	regulation of protein modification process	BP	1	TPR.G38910	not significant
GO:2000280	regulation of root development	BP	1	TPR.G27396	not significant
GO:0048831	regulation of shoot system development	BP	1	TPR.G12959	not significant
GO:0055067	monovalent inorganic cation homeostasis	BP	1	TPR.G27396	not significant
GO:0009826	unidimensional cell growth	BP	1	TPR.G2589	not significant
GO:0055065	metal ion homeostasis	BP	1	TPR.G27396	not significant
GO:0009825	multidimensional cell growth	BP	1	TPR.G20019	not significant
GO:0031300	intrinsic component of organelle membrane	CC	1	TPR.G12957	not significant
GO:0045165	cell fate commitment	BP	1	TPR.G27396	not significant
GO:0010205	photoinhibition	BP	1	TPR.G38910	not significant
GO:0031301	integral component of organelle membrane	CC	1	TPR.G12957	not significant
GO:0008047	enzyme activator activity	MF	1	TPR.G25835	not significant
GO:0140640	catalytic activity, acting on a nucleic acid	MF	1	TPR.G6096	not significant
GO:0048868	pollen tube development	BP	1	TPR.G2589	not significant
GO:0055075	potassium ion homeostasis	BP	1	TPR.G27396	not significant
GO:0009624	response to nematode	BP	1	TPR.G20019	not significant
GO:0051094	positive regulation of developmental process	BP	1	TPR.G4170	not significant
GO:0006631	fatty acid metabolic process	BP	1	TPR.G13988	not significant
GO:0006633	fatty acid biosynthetic process	BP	1	TPR.G13988	not significant
GO:0030410	nicotianamine synthase activity	MF	1	TPR.G2589	not significant
GO:0055080	cation homeostasis	BP	1	TPR.G27396	not significant
GO:0009312	oligosaccharide biosynthetic process	BP	1	TPR.G5665	not significant
GO:0030418	nicotianamine biosynthetic process	BP	1	TPR.G2589	not significant
GO:0009611	response to wounding	BP	1	TPR.G27396	not significant
GO:0009809	lignin biosynthetic process	BP	1	TPR.G3341	not significant
GO:0009808	lignin metabolic process	BP	1	TPR.G3341	not significant
GO:1905958	negative regulation of cellular response to alcohol	BP	1	TPR.G38910	not significant
GO:0030417	nicotianamine metabolic process	BP	1	TPR.G2589	not significant
GO:0050790	regulation of catalytic activity	BP	1	TPR.G38910	not significant
GO:0009812	flavonoid metabolic process	BP	1	TPR.G3341	not significant
GO:0009813	flavonoid biosynthetic process	BP	1	TPR.G3341	not significant
GO:0008970	phospholipase A1 activity	MF	1	TPR.G19782	not significant
GO:0009308	amine metabolic process	BP	1	TPR.G2589	not significant
GO:0009309	amine biosynthetic process	BP	1	TPR.G2589	not significant
GO:0022900	electron transport chain	BP	1	TPR.G38910	not significant
GO:0007389	pattern specification process	BP	1	TPR.G27396	not significant
GO:0042545	cell wall modification	BP	1	TPR.G9649	not significant
GO:0006605	protein targeting	BP	1	TPR.G24942	not significant
GO:0042548	regulation of photosynthesis, light reaction	BP	1	TPR.G38910	not significant
GO:0035335	peptidyl-tyrosine dephosphorylation	BP	1	TPR.G5702	not significant
GO:0048608	reproductive structure development	BP	1	TPR.G27396	not significant
GO:0009884	cytokinin receptor activity	MF	1	TPR.G12959	not significant
GO:0009885	transmembrane histidine kinase cytokinin receptor activity	MF	1	TPR.G12959	not significant
GO:0008094	ATPase, acting on DNA	MF	1	TPR.G6096	not significant
GO:2000038	regulation of stomatal complex development	BP	1	TPR.G4170	not significant
GO:0061927	TOC-TIC supercomplex I	CC	1	TPR.G24942	not significant
GO:0031347	regulation of defense response	BP	1	TPR.G19782	not significant
GO:0051085	chaperone cofactor-dependent protein refolding	BP	1	TPR.G12203	not significant
GO:0031349	positive regulation of defense response	BP	1	TPR.G19782	not significant
GO:0051084	'de novo' posttranslational protein folding	BP	1	TPR.G12203	not significant
GO:0009875	pollen-pistil interaction	BP	1	TPR.G18064	not significant
GO:1903293	phosphatase complex	CC	1	TPR.G38910	not significant
GO:0007369	gastrulation	BP	1	TPR.G27396	not significant
GO:0042562	hormone binding	MF	1	TPR.G12959	not significant
GO:2000067	regulation of root morphogenesis	BP	1	TPR.G27396	not significant
GO:0003018	vascular process in circulatory system	BP	1	TPR.G2589	not significant
GO:0098827	endoplasmic reticulum subcompartment	CC	1	TPR.G12957	not significant
GO:2000070	regulation of response to water deprivation	BP	1	TPR.G13468	not significant
GO:0009860	pollen tube growth	BP	1	TPR.G2589	not significant
GO:0055028	cortical microtubule	CC	1	TPR.G24318	not significant
GO:0140299	small molecule sensor activity	MF	1	TPR.G12959	not significant
GO:0003013	circulatory system process	BP	1	TPR.G2589	not significant
GO:0031324	negative regulation of cellular metabolic process	BP	1	TPR.G38910	not significant
GO:0031325	positive regulation of cellular metabolic process	BP	1	TPR.G5132	not significant
GO:0003008	system process	BP	1	TPR.G2589	not significant
GO:0042752	regulation of circadian rhythm	BP	1	TPR.G17800	not significant
GO:0030863	cortical cytoskeleton	CC	1	TPR.G24318	not significant
GO:0031328	positive regulation of cellular biosynthetic process	BP	1	TPR.G5132	not significant
GO:0055035	plastid thylakoid membrane	CC	1	TPR.G13606	not significant
GO:0009185	ribonucleoside diphosphate metabolic process	BP	1	TPR.G5665	not significant
GO:0006098	pentose-phosphate shunt	BP	1	TPR.G5665	not significant
GO:0006096	glycolytic process	BP	1	TPR.G5665	not significant
GO:0006458	'de novo' protein folding	BP	1	TPR.G12203	not significant
GO:0006090	pyruvate metabolic process	BP	1	TPR.G5665	not significant
GO:0000740	nuclear membrane fusion	BP	1	TPR.G12203	not significant
GO:0019866	organelle inner membrane	CC	1	TPR.G24942	not significant
GO:0016775	phosphotransferase activity, nitrogenous group as acceptor	MF	1	TPR.G12959	not significant
GO:0006833	water transport	BP	1	TPR.G27396	not significant
GO:0006839	mitochondrial transport	BP	1	TPR.G29982	not significant
GO:0010287	plastoglobule	CC	1	TPR.G13606	not significant
GO:0071470	cellular response to osmotic stress	BP	1	TPR.G12959	not significant
GO:0009179	purine ribonucleoside diphosphate metabolic process	BP	1	TPR.G5665	not significant
GO:0071478	cellular response to radiation	BP	1	TPR.G17800	not significant
GO:0006281	DNA repair	BP	1	TPR.G6096	not significant
GO:0016765	transferase activity, transferring alkyl or aryl (other than methyl) groups	MF	1	TPR.G2589	not significant
GO:0006820	anion transport	BP	1	TPR.G12959	not significant
GO:0047341	fucose-1-phosphate guanylyltransferase activity	MF	1	TPR.G4756	not significant
GO:0010928	regulation of auxin mediated signaling pathway	BP	1	TPR.G5430	not significant
GO:0061024	membrane organization	BP	1	TPR.G12203	not significant
GO:0061025	membrane fusion	BP	1	TPR.G12203	not significant
GO:0010017	red or far-red light signaling pathway	BP	1	TPR.G17800	not significant
GO:0030695	GTPase regulator activity	MF	1	TPR.G25835	not significant
GO:0098662	inorganic cation transmembrane transport	BP	1	TPR.G29982	not significant
GO:0072596	establishment of protein localization to chloroplast	BP	1	TPR.G24942	not significant
GO:0072598	protein localization to chloroplast	BP	1	TPR.G24942	not significant
GO:0098660	inorganic ion transmembrane transport	BP	1	TPR.G29982	not significant
GO:0000323	lytic vacuole	CC	1	TPR.G5430	not significant
GO:0072594	establishment of protein localization to organelle	BP	1	TPR.G24942	not significant
GO:0042326	negative regulation of phosphorylation	BP	1	TPR.G38910	not significant
GO:0042325	regulation of phosphorylation	BP	1	TPR.G38910	not significant
GO:0098655	cation transmembrane transport	BP	1	TPR.G29982	not significant
GO:0010029	regulation of seed germination	BP	1	TPR.G12959	not significant
GO:0016741	transferase activity, transferring one-carbon groups	MF	1	TPR.G24957	not significant
GO:0006694	steroid biosynthetic process	BP	1	TPR.G24957	not significant
GO:0019220	regulation of phosphate metabolic process	BP	1	TPR.G38910	not significant
GO:0015318	inorganic molecular entity transmembrane transporter activity	MF	1	TPR.G3673	not significant
GO:0010233	phloem transport	BP	1	TPR.G2589	not significant
GO:0010232	vascular transport	BP	1	TPR.G2589	not significant
GO:0006886	intracellular protein transport	BP	1	TPR.G24942	not significant
GO:0010043	response to zinc ion	BP	1	TPR.G2589	not significant
GO:0000377	RNA splicing, via transesterification reactions with bulged adenosine as nucleophile	BP	1	TPR.G23497	not significant
GO:0010038	response to metal ion	BP	1	TPR.G2589	not significant
GO:0072348	sulfur compound transport	BP	1	TPR.G12959	not significant
GO:0046034	ATP metabolic process	BP	1	TPR.G5665	not significant
GO:0046031	ADP metabolic process	BP	1	TPR.G5665	not significant
GO:0009135	purine nucleoside diphosphate metabolic process	BP	1	TPR.G5665	not significant
GO:0065009	regulation of molecular function	BP	1	TPR.G38910	not significant
GO:0009132	nucleoside diphosphate metabolic process	BP	1	TPR.G5665	not significant
GO:0065003	protein-containing complex assembly	BP	1	TPR.G12957	not significant
GO:0065001	specification of axis polarity	BP	1	TPR.G27396	not significant
GO:0065002	intracellular protein transmembrane transport	BP	1	TPR.G24942	not significant
GO:0072330	monocarboxylic acid biosynthetic process	BP	1	TPR.G13988	not significant
GO:0010252	auxin homeostasis	BP	1	TPR.G3341	not significant
GO:0010253	UDP-rhamnose biosynthetic process	BP	1	TPR.G37626	not significant
GO:0045595	regulation of cell differentiation	BP	1	TPR.G27396	not significant
GO:0043549	regulation of kinase activity	BP	1	TPR.G38910	not significant
GO:0071489	cellular response to red or far red light	BP	1	TPR.G17800	not significant
GO:0008037	cell recognition	BP	1	TPR.G18064	not significant
GO:0071482	cellular response to light stimulus	BP	1	TPR.G17800	not significant
GO:0033478	UDP-rhamnose metabolic process	BP	1	TPR.G37626	not significant
GO:0010256	endomembrane system organization	BP	1	TPR.G12203	not significant
GO:0009165	nucleotide biosynthetic process	BP	1	TPR.G4756	not significant
GO:0140097	catalytic activity, acting on DNA	MF	1	TPR.G6096	not significant
GO:0033673	negative regulation of kinase activity	BP	1	TPR.G38910	not significant
GO:0009150	purine ribonucleotide metabolic process	BP	1	TPR.G5665	not significant
GO:0016779	nucleotidyltransferase activity	MF	1	TPR.G4756	not significant
GO:0071496	cellular response to external stimulus	BP	1	TPR.G12959	not significant
GO:0072350	tricarboxylic acid metabolic process	BP	1	TPR.G2589	not significant
GO:0000373	Group II intron splicing	BP	1	TPR.G23497	not significant
GO:0061077	chaperone-mediated protein folding	BP	1	TPR.G12203	not significant
GO:0000375	RNA splicing, via transesterification reactions	BP	1	TPR.G23497	not significant
GO:0072351	tricarboxylic acid biosynthetic process	BP	1	TPR.G2589	not significant
GO:0006469	negative regulation of protein kinase activity	BP	1	TPR.G38910	not significant
GO:0008460	dTDP-glucose 4,6-dehydratase activity	MF	1	TPR.G37626	not significant
GO:0035987	endodermal cell differentiation	BP	1	TPR.G27396	not significant
GO:0016157	sucrose synthase activity	MF	1	TPR.G5358	not significant
GO:0031072	heat shock protein binding	MF	1	TPR.G12203	not significant
GO:0001704	formation of primary germ layer	BP	1	TPR.G27396	not significant
GO:0001706	endoderm formation	BP	1	TPR.G27396	not significant
GO:0033037	polysaccharide localization	BP	1	TPR.G5358	not significant
GO:0001708	cell fate specification	BP	1	TPR.G27396	not significant
GO:0019305	dTDP-rhamnose biosynthetic process	BP	1	TPR.G37626	not significant
GO:0010086	embryonic root morphogenesis	BP	1	TPR.G12959	not significant
GO:0008272	sulfate transport	BP	1	TPR.G12959	not significant
GO:0040008	regulation of growth	BP	1	TPR.G15723	not significant
GO:0010490	UDP-4-keto-rhamnose-4-keto-reductase activity	MF	1	TPR.G37626	not significant
GO:1901575	organic substance catabolic process	BP	1	TPR.G5665	not significant
GO:0005635	nuclear envelope	CC	1	TPR.G24204	not significant
GO:0031047	gene silencing by RNA	BP	1	TPR.G39061	not significant
GO:0031897	Tic complex	CC	1	TPR.G24942	not significant
GO:0035970	peptidyl-threonine dephosphorylation	BP	1	TPR.G5702	not significant
GO:0010489	UDP-4-keto-6-deoxy-glucose-3,5-epimerase activity	MF	1	TPR.G37626	not significant
GO:0006396	RNA processing	BP	1	TPR.G23497	not significant
GO:1901566	organonitrogen compound biosynthetic process	BP	1	TPR.G2589	not significant
GO:0004386	helicase activity	MF	1	TPR.G6096	not significant
GO:0006310	DNA recombination	BP	1	TPR.G6096	not significant
GO:0016168	chlorophyll binding	MF	1	TPR.G13606	not significant
GO:0072521	purine-containing compound metabolic process	BP	1	TPR.G5665	not significant
GO:0035194	post-transcriptional gene silencing by RNA	BP	1	TPR.G39061	not significant
GO:0080161	auxin transmembrane transporter activity	MF	1	TPR.G5430	not significant
GO:0008219	cell death	BP	1	TPR.G12203	not significant
GO:0080165	callose deposition in phloem sieve plate	BP	1	TPR.G5358	not significant
GO:0060089	molecular transducer activity	MF	1	TPR.G12959	not significant
GO:0005856	cytoskeleton	CC	1	TPR.G24318	not significant
GO:0016717	oxidoreductase activity, acting on paired donors, with oxidation of a pair of donors resulting in the reduction of molecular oxygen to two molecules of water	MF	1	TPR.G31185	not significant
GO:0030599	pectinesterase activity	MF	1	TPR.G9649	not significant
GO:1900055	regulation of leaf senescence	BP	1	TPR.G4170	not significant
GO:1900057	positive regulation of leaf senescence	BP	1	TPR.G4170	not significant
GO:0007623	circadian rhythm	BP	1	TPR.G17800	not significant
GO:0008233	peptidase activity	MF	1	TPR.G10152	not significant
GO:0005654	nucleoplasm	CC	1	TPR.G13468	not significant
GO:0051302	regulation of cell division	BP	1	TPR.G27396	not significant
GO:0051301	cell division	BP	1	TPR.G27396	not significant
GO:0080188	gene silencing by RNA-directed DNA methylation	BP	1	TPR.G39061	not significant
GO:0005881	cytoplasmic microtubule	CC	1	TPR.G24318	not significant
GO:0048226	Casparian strip	CC	1	TPR.G27396	not significant
GO:0042044	fluid transport	BP	1	TPR.G27396	not significant
GO:0044106	cellular amine metabolic process	BP	1	TPR.G2589	not significant
GO:0071806	protein transmembrane transport	BP	1	TPR.G24942	not significant
GO:0008202	steroid metabolic process	BP	1	TPR.G24957	not significant
GO:0005874	microtubule	CC	1	TPR.G24318	not significant
GO:0016709	oxidoreductase activity, acting on paired donors, with incorporation or reduction of molecular oxygen, NAD(P)H as one donor, and incorporation of one atom of oxygen	MF	1	TPR.G24957	not significant
GO:0016126	sterol biosynthetic process	BP	1	TPR.G24957	not significant
GO:0070568	guanylyltransferase activity	MF	1	TPR.G4756	not significant
GO:0016125	sterol metabolic process	BP	1	TPR.G24957	not significant
GO:0007602	phototransduction	BP	1	TPR.G17800	not significant
GO:0009798	axis specification	BP	1	TPR.G27396	not significant
GO:1990066	energy quenching	BP	1	TPR.G13606	not significant
GO:0034357	photosynthetic membrane	CC	1	TPR.G13606	not significant
GO:0050734	hydroxycinnamoyltransferase activity	MF	1	TPR.G3341	not significant
GO:0009793	embryo development ending in seed dormancy	BP	1	TPR.G27396	not significant
GO:0050737	O-hydroxycinnamoyltransferase activity	MF	1	TPR.G3341	not significant
GO:0022890	inorganic cation transmembrane transporter activity	MF	1	TPR.G3673	not significant
GO:0051156	glucose 6-phosphate metabolic process	BP	1	TPR.G5665	not significant
GO:0004709	MAP kinase kinase kinase activity	MF	1	TPR.G4170	not significant
GO:0051348	negative regulation of transferase activity	BP	1	TPR.G38910	not significant
GO:0043086	negative regulation of catalytic activity	BP	1	TPR.G38910	not significant
GO:0015144	carbohydrate transmembrane transporter activity	MF	1	TPR.G20019	not significant
GO:0004175	endopeptidase activity	MF	1	TPR.G10152	not significant
GO:0015749	monosaccharide transmembrane transport	BP	1	TPR.G20019	not significant
GO:0015145	monosaccharide transmembrane transporter activity	MF	1	TPR.G20019	not significant
GO:0030176	integral component of endoplasmic reticulum membrane	CC	1	TPR.G12957	not significant
GO:0043094	cellular metabolic compound salvage	BP	1	TPR.G4756	not significant
GO:0051338	regulation of transferase activity	BP	1	TPR.G38910	not significant
GO:0031400	negative regulation of protein modification process	BP	1	TPR.G38910	not significant
GO:0009570	chloroplast stroma	CC	1	TPR.G13606	not significant
GO:0009579	thylakoid	CC	1	TPR.G13606	not significant
GO:0009788	negative regulation of abscisic acid-activated signaling pathway	BP	1	TPR.G38910	not significant
GO:0009789	positive regulation of abscisic acid-activated signaling pathway	BP	1	TPR.G4170	not significant
GO:0070727	cellular macromolecule localization	BP	1	TPR.G24942	not significant
GO:0009784	transmembrane receptor histidine kinase activity	MF	1	TPR.G12959	not significant
GO:0044550	secondary metabolite biosynthetic process	BP	1	TPR.G3341	not significant
GO:0022853	active ion transmembrane transporter activity	MF	1	TPR.G3673	not significant
GO:0012501	programmed cell death	BP	1	TPR.G12203	not significant
GO:0047714	galactolipase activity	MF	1	TPR.G19782	not significant
GO:0009585	red, far-red light phototransduction	BP	1	TPR.G17800	not significant
GO:0009583	detection of light stimulus	BP	1	TPR.G17800	not significant
GO:0009582	detection of abiotic stimulus	BP	1	TPR.G17800	not significant
GO:0009581	detection of external stimulus	BP	1	TPR.G17800	not significant
GO:0032392	DNA geometric change	BP	1	TPR.G6096	not significant
GO:0004190	aspartic-type endopeptidase activity	MF	1	TPR.G10152	not significant
GO:0031227	intrinsic component of endoplasmic reticulum membrane	CC	1	TPR.G12957	not significant
GO:0009555	pollen development	BP	1	TPR.G2589	not significant
GO:0004332	fructose-bisphosphate aldolase activity	MF	1	TPR.G5665	not significant
GO:0009558	embryo sac cellularization	BP	1	TPR.G12203	not significant
GO:0031668	cellular response to extracellular stimulus	BP	1	TPR.G12959	not significant
GO:0031022	nuclear migration along microfilament	BP	1	TPR.G38863	not significant
GO:0031669	cellular response to nutrient levels	BP	1	TPR.G12959	not significant
GO:0031667	response to nutrient levels	BP	1	TPR.G12959	not significant
GO:0051119	sugar transmembrane transporter activity	MF	1	TPR.G20019	not significant
GO:0010453	regulation of cell fate commitment	BP	1	TPR.G27396	not significant
GO:0070704	sterol desaturase activity	MF	1	TPR.G31185	not significant
GO:0090351	seedling development	BP	1	TPR.G12959	not significant
GO:0008287	protein serine/threonine phosphatase complex	CC	1	TPR.G38910	not significant
GO:0009528	plastid inner membrane	CC	1	TPR.G24942	not significant
GO:0010647	positive regulation of cell communication	BP	1	TPR.G4170	not significant
GO:0009535	chloroplast thylakoid membrane	CC	1	TPR.G13606	not significant
GO:0010648	negative regulation of cell communication	BP	1	TPR.G38910	not significant
GO:0009531	secondary cell wall	CC	1	TPR.G27396	not significant
GO:0009532	plastid stroma	CC	1	TPR.G13606	not significant
GO:0009534	chloroplast thylakoid	CC	1	TPR.G13606	not significant
GO:0004725	protein tyrosine phosphatase activity	MF	1	TPR.G5702	not significant
GO:0090174	organelle membrane fusion	BP	1	TPR.G12203	not significant
GO:0045178	basal part of cell	CC	1	TPR.G5430	not significant
GO:0003677	DNA binding	MF	1	TPR.G15761	not significant
GO:0003678	DNA helicase activity	MF	1	TPR.G6096	not significant
GO:0047172	shikimate O-hydroxycinnamoyltransferase activity	MF	1	TPR.G3341	not significant
GO:0001933	negative regulation of protein phosphorylation	BP	1	TPR.G38910	not significant
GO:0001932	regulation of protein phosphorylation	BP	1	TPR.G38910	not significant
GO:0045859	regulation of protein kinase activity	BP	1	TPR.G38910	not significant
GO:0051173	positive regulation of nitrogen compound metabolic process	BP	1	TPR.G5132	not significant
GO:0051172	negative regulation of nitrogen compound metabolic process	BP	1	TPR.G38910	not significant
GO:0008643	carbohydrate transport	BP	1	TPR.G20019	not significant
GO:0030104	water homeostasis	BP	1	TPR.G27396	not significant
GO:0000160	phosphorelay signal transduction system	BP	1	TPR.G12959	not significant
GO:0000165	MAPK cascade	BP	1	TPR.G4170	not significant
GO:0034059	response to anoxia	BP	1	TPR.G5665	not significant
GO:0006739	NADP metabolic process	BP	1	TPR.G5665	not significant
GO:0030705	cytoskeleton-dependent intracellular transport	BP	1	TPR.G38863	not significant
GO:0019955	cytokine binding	MF	1	TPR.G12959	not significant
GO:0006740	NADPH regeneration	BP	1	TPR.G5665	not significant
GO:0051174	regulation of phosphorus metabolic process	BP	1	TPR.G38910	not significant
GO:0009521	photosystem	CC	1	TPR.G13606	not significant
GO:0007097	nuclear migration	BP	1	TPR.G38863	not significant
GO:0009523	photosystem II	CC	1	TPR.G13606	not significant
GO:0044085	cellular component biogenesis	BP	1	TPR.G12957	not significant
GO:0009522	photosystem I	CC	1	TPR.G13606	not significant
GO:0009903	chloroplast avoidance movement	BP	1	TPR.G38863	not significant
GO:1905156	negative regulation of photosynthesis	BP	1	TPR.G38910	not significant
GO:0009904	chloroplast accumulation movement	BP	1	TPR.G20951	not significant
GO:0050201	fucokinase activity	MF	1	TPR.G4756	not significant
GO:0009723	response to ethylene	BP	1	TPR.G5430	not significant
GO:0017038	protein import	BP	1	TPR.G24942	not significant
GO:0010315	auxin efflux	BP	1	TPR.G5430	not significant
GO:0009706	chloroplast inner membrane	CC	1	TPR.G24942	not significant
GO:0070262	peptidyl-serine dephosphorylation	BP	1	TPR.G5702	not significant
GO:0044092	negative regulation of molecular function	BP	1	TPR.G38910	not significant
GO:0006757	ATP generation from ADP	BP	1	TPR.G5665	not significant
GO:0009914	hormone transport	BP	1	TPR.G5430	not significant
GO:0009921	auxin efflux carrier complex	CC	1	TPR.G5430	not significant
GO:0010329	auxin efflux transmembrane transporter activity	MF	1	TPR.G5430	not significant
GO:0004673	protein histidine kinase activity	MF	1	TPR.G12959	not significant
GO:0007492	endoderm development	BP	1	TPR.G27396	not significant
GO:0047205	quinate O-hydroxycinnamoyltransferase activity	MF	1	TPR.G3341	not significant
GO:0061630	ubiquitin protein ligase activity	MF	1	TPR.G26170	not significant
GO:0009744	response to sucrose	BP	1	TPR.G12959	not significant
GO:0009746	response to hexose	BP	1	TPR.G5430	not significant
GO:0006508	proteolysis	BP	1	TPR.G10152	not significant
GO:0007231	osmosensory signaling pathway	BP	1	TPR.G12959	not significant
GO:0010109	regulation of photosynthesis	BP	1	TPR.G38910	not significant
GO:0019904	protein domain specific binding	MF	1	TPR.G13606	not significant
GO:1905421	regulation of plant organ morphogenesis	BP	1	TPR.G27396	not significant
GO:0010608	posttranscriptional regulation of gene expression	BP	1	TPR.G39061	not significant
GO:0009736	cytokinin-activated signaling pathway	BP	1	TPR.G12959	not significant
GO:0009734	auxin-activated signaling pathway	BP	1	TPR.G5430	not significant
GO:0010604	positive regulation of macromolecule metabolic process	BP	1	TPR.G5132	not significant
GO:0009733	response to auxin	BP	1	TPR.G5430	not significant
GO:0045893	positive regulation of transcription, DNA-templated	BP	1	TPR.G5132	not significant
GO:0004888	transmembrane signaling receptor activity	MF	1	TPR.G12959	not significant
GO:0045229	external encapsulating structure organization	BP	1	TPR.G9649	not significant
GO:0010817	regulation of hormone levels	BP	1	TPR.G5430	not significant
GO:0009767	photosynthetic electron transport chain	BP	1	TPR.G38910	not significant
GO:0018298	protein-chromophore linkage	BP	1	TPR.G13606	not significant
GO:0017077	oxidative phosphorylation uncoupler activity	MF	1	TPR.G29982	not significant
GO:0009765	photosynthesis, light harvesting	BP	1	TPR.G13606	not significant
GO:0034285	response to disaccharide	BP	1	TPR.G12959	not significant
GO:0042659	regulation of cell fate specification	BP	1	TPR.G27396	not significant
GO:0034284	response to monosaccharide	BP	1	TPR.G5430	not significant
GO:0042651	thylakoid membrane	CC	1	TPR.G13606	not significant
GO:0009749	response to glucose	BP	1	TPR.G5430	not significant
GO:1902457	negative regulation of stomatal opening	BP	1	TPR.G4170	not significant
GO:0010629	negative regulation of gene expression	BP	1	TPR.G39061	not significant
GO:0010623	programmed cell death involved in cell development	BP	1	TPR.G12203	not significant
GO:0033500	carbohydrate homeostasis	BP	1	TPR.G12959	not significant
GO:0003700	DNA-binding transcription factor activity	MF	1	TPR.G5132	not significant
GO:0019199	transmembrane receptor protein kinase activity	MF	1	TPR.G12959	not significant
GO:0005085	guanyl-nucleotide exchange factor activity	MF	1	TPR.G25835	not significant
GO:0046777	protein autophosphorylation	BP	1	TPR.G4170	not significant
GO:0032508	DNA duplex unwinding	BP	1	TPR.G6096	not significant
GO:0009968	negative regulation of signal transduction	BP	1	TPR.G38910	not significant
GO:0003712	transcription coregulator activity	MF	1	TPR.G14048	not significant
GO:0023056	positive regulation of signaling	BP	1	TPR.G4170	not significant
GO:0048507	meristem development	BP	1	TPR.G12959	not significant
GO:0023057	negative regulation of signaling	BP	1	TPR.G38910	not significant
GO:0019748	secondary metabolic process	BP	1	TPR.G3341	not significant
GO:0016614	oxidoreductase activity, acting on CH-OH group of donors	MF	1	TPR.G37626	not significant
GO:0010154	fruit development	BP	1	TPR.G27396	not significant
GO:0048509	regulation of meristem development	BP	1	TPR.G12959	not significant
GO:0016616	oxidoreductase activity, acting on the CH-OH group of donors, NAD or NADP as acceptor	MF	1	TPR.G37626	not significant
GO:1902680	positive regulation of RNA biosynthetic process	BP	1	TPR.G5132	not significant
GO:0034637	cellular carbohydrate biosynthetic process	BP	1	TPR.G5665	not significant
GO:1901615	organic hydroxy compound metabolic process	BP	1	TPR.G24957	not significant
GO:0048511	rhythmic process	BP	1	TPR.G17800	not significant
GO:0005986	sucrose biosynthetic process	BP	1	TPR.G5665	not significant
GO:0009991	response to extracellular stimulus	BP	1	TPR.G12959	not significant
GO:0046383	dTDP-rhamnose metabolic process	BP	1	TPR.G37626	not significant
GO:0009267	cellular response to starvation	BP	1	TPR.G12959	not significant
GO:0006576	cellular biogenic amine metabolic process	BP	1	TPR.G2589	not significant
GO:1902494	catalytic complex	CC	1	TPR.G38910	not significant
GO:0043424	protein histidine kinase binding	MF	1	TPR.G12959	not significant
GO:0009056	catabolic process	BP	1	TPR.G5665	not significant
GO:0098797	plasma membrane protein complex	CC	1	TPR.G5430	not significant
GO:0006974	cellular response to DNA damage stimulus	BP	1	TPR.G6096	not significant
GO:0006165	nucleoside diphosphate phosphorylation	BP	1	TPR.G5665	not significant
GO:0009259	ribonucleotide metabolic process	BP	1	TPR.G5665	not significant
GO:0006163	purine nucleotide metabolic process	BP	1	TPR.G5665	not significant
GO:0098590	plasma membrane region	CC	1	TPR.G5430	not significant
GO:0009932	cell tip growth	BP	1	TPR.G2589	not significant
GO:0048544	recognition of pollen	BP	1	TPR.G18064	not significant
GO:0009926	auxin polar transport	BP	1	TPR.G5430	not significant
GO:0009925	basal plasma membrane	CC	1	TPR.G5430	not significant
GO:0046943	carboxylic acid transmembrane transporter activity	MF	1	TPR.G29982	not significant
GO:0098588	bounding membrane of organelle	CC	1	TPR.G12957	not significant
GO:0006979	response to oxidative stress	BP	1	TPR.G24318	not significant
GO:0010196	nonphotochemical quenching	BP	1	TPR.G13606	not significant
GO:0010198	synergid death	BP	1	TPR.G12203	not significant
GO:0098771	inorganic ion homeostasis	BP	1	TPR.G27396	not significant
GO:0000249	C-22 sterol desaturase activity	MF	1	TPR.G31185	not significant
GO:0015698	inorganic anion transport	BP	1	TPR.G12959	not significant
GO:0099081	supramolecular polymer	CC	1	TPR.G24318	not significant
GO:0099080	supramolecular complex	CC	1	TPR.G24318	not significant
GO:0042401	cellular biogenic amine biosynthetic process	BP	1	TPR.G2589	not significant
GO:0016857	racemase and epimerase activity, acting on carbohydrates and derivatives	MF	1	TPR.G37626	not significant
GO:0046939	nucleotide phosphorylation	BP	1	TPR.G5665	not significant
GO:0016854	racemase and epimerase activity	MF	1	TPR.G37626	not significant
GO:0005034	osmosensor activity	MF	1	TPR.G12959	not significant
GO:1901617	organic hydroxy compound biosynthetic process	BP	1	TPR.G24957	not significant
GO:0022607	cellular component assembly	BP	1	TPR.G12957	not significant
GO:0022603	regulation of anatomical structure morphogenesis	BP	1	TPR.G27396	not significant
GO:1903508	positive regulation of nucleic acid-templated transcription	BP	1	TPR.G5132	not significant
GO:0006998	nuclear envelope organization	BP	1	TPR.G12203	not significant
GO:0043467	regulation of generation of precursor metabolites and energy	BP	1	TPR.G38910	not significant
GO:0033365	protein localization to organelle	BP	1	TPR.G24942	not significant
GO:0008831	dTDP-4-dehydrorhamnose reductase activity	MF	1	TPR.G37626	not significant
GO:0009967	positive regulation of signal transduction	BP	1	TPR.G4170	not significant
GO:0008830	dTDP-4-dehydrorhamnose 3,5-epimerase activity	MF	1	TPR.G37626	not significant
GO:0009963	positive regulation of flavonoid biosynthetic process	BP	1	TPR.G3341	not significant
GO:0009962	regulation of flavonoid biosynthetic process	BP	1	TPR.G3341	not significant
GO:0034613	cellular protein localization	BP	1	TPR.G24942	not significant
GO:0005096	GTPase activator activity	MF	1	TPR.G25835	not significant
GO:0010374	stomatal complex development	BP	1	TPR.G4170	not significant
GO:0052545	callose localization	BP	1	TPR.G5358	not significant
GO:0008324	cation transmembrane transporter activity	MF	1	TPR.G3673	not significant
GO:0016441	posttranscriptional gene silencing	BP	1	TPR.G39061	not significant
GO:0016051	carbohydrate biosynthetic process	BP	1	TPR.G5665	not significant
GO:1902600	proton transmembrane transport	BP	1	TPR.G29982	not significant
GO:0048589	developmental growth	BP	1	TPR.G2589	not significant
GO:0016052	carbohydrate catabolic process	BP	1	TPR.G5665	not significant
GO:0005794	Golgi apparatus	CC	1	TPR.G24957	not significant
GO:0071103	DNA conformation change	BP	1	TPR.G6096	not significant
GO:0048585	negative regulation of response to stimulus	BP	1	TPR.G38910	not significant
GO:0071763	nuclear membrane organization	BP	1	TPR.G12203	not significant
GO:0048588	developmental cell growth	BP	1	TPR.G2589	not significant
GO:1901293	nucleoside phosphate biosynthetic process	BP	1	TPR.G4756	not significant
GO:0005789	endoplasmic reticulum membrane	CC	1	TPR.G12957	not significant
GO:0016830	carbon-carbon lyase activity	MF	1	TPR.G5665	not significant
GO:0016832	aldehyde-lyase activity	MF	1	TPR.G5665	not significant
GO:0016835	carbon-oxygen lyase activity	MF	1	TPR.G37626	not significant
GO:0019693	ribose phosphate metabolic process	BP	1	TPR.G5665	not significant
GO:0016836	hydro-lyase activity	MF	1	TPR.G37626	not significant
GO:0061458	reproductive system development	BP	1	TPR.G27396	not significant
GO:0090708	specification of plant organ axis polarity	BP	1	TPR.G27396	not significant
GO:0080046	quercetin 4'-O-glucosyltransferase activity	MF	1	TPR.G8776	not significant
GO:0016036	cellular response to phosphate starvation	BP	1	TPR.G12959	not significant
GO:0080043	quercetin 3-O-glucosyltransferase activity	MF	1	TPR.G8776	not significant
GO:0005774	vacuolar membrane	CC	1	TPR.G12957	not significant
GO:0071365	cellular response to auxin stimulus	BP	1	TPR.G5430	not significant
GO:0071368	cellular response to cytokinin stimulus	BP	1	TPR.G12959	not significant
GO:0016853	isomerase activity	MF	1	TPR.G37626	not significant
GO:0031976	plastid thylakoid	CC	1	TPR.G13606	not significant
GO:0042175	nuclear outer membrane-endoplasmic reticulum membrane network	CC	1	TPR.G12957	not significant
GO:0043933	protein-containing complex subunit organization	BP	1	TPR.G12957	not significant
GO:0002213	defense response to insect	BP	1	TPR.G19782	not significant
GO:0005938	cell cortex	CC	1	TPR.G24318	not significant
GO:0046368	GDP-L-fucose metabolic process	BP	1	TPR.G4756	not significant
GO:0044255	cellular lipid metabolic process	BP	1	TPR.G13988	not significant
GO:0060589	nucleoside-triphosphatase regulator activity	MF	1	TPR.G25835	not significant
GO:0008374	O-acyltransferase activity	MF	1	TPR.G3341	not significant
GO:0042352	GDP-L-fucose salvage	BP	1	TPR.G4756	not significant
GO:0031966	mitochondrial membrane	CC	1	TPR.G29982	not significant
GO:0031969	chloroplast membrane	CC	1	TPR.G24942	not significant
GO:0060968	regulation of gene silencing	BP	1	TPR.G39061	not significant
GO:0060966	regulation of gene silencing by RNA	BP	1	TPR.G39061	not significant
GO:0043138	3'-5' DNA helicase activity	MF	1	TPR.G6096	not significant
GO:0099513	polymeric cytoskeletal fiber	CC	1	TPR.G24318	not significant
GO:0099512	supramolecular fiber	CC	1	TPR.G24318	not significant
GO:0099515	actin filament-based transport	BP	1	TPR.G38863	not significant
GO:0008380	RNA splicing	BP	1	TPR.G23497	not significant
GO:0046351	disaccharide biosynthetic process	BP	1	TPR.G5665	not significant
GO:0006928	movement of cell or subcellular component	BP	1	TPR.G38863	not significant
GO:0005740	mitochondrial envelope	CC	1	TPR.G29982	not significant
GO:0090407	organophosphate biosynthetic process	BP	1	TPR.G4756	not significant
GO:0015630	microtubule cytoskeleton	CC	1	TPR.G24318	not significant
GO:0071555	cell wall organization	BP	1	TPR.G9649	not significant
GO:0042350	GDP-L-fucose biosynthetic process	BP	1	TPR.G4756	not significant
GO:0071554	cell wall organization or biogenesis	BP	1	TPR.G9649	not significant
GO:0048316	seed development	BP	1	TPR.G27396	not significant
GO:0005730	nucleolus	CC	1	TPR.G37792	not significant
GO:0008398	sterol 14-demethylase activity	MF	1	TPR.G24957	not significant
GO:0006259	DNA metabolic process	BP	1	TPR.G6096	not significant
GO:0060560	developmental growth involved in morphogenesis	BP	1	TPR.G2589	not significant
GO:0071324	cellular response to disaccharide stimulus	BP	1	TPR.G12959	not significant
GO:0000902	cell morphogenesis	BP	1	TPR.G2589	not significant
GO:0032451	demethylase activity	MF	1	TPR.G24957	not significant
GO:1901420	negative regulation of response to alcohol	BP	1	TPR.G38910	not significant
GO:0000904	cell morphogenesis involved in differentiation	BP	1	TPR.G2589	not significant
GO:0071329	cellular response to sucrose stimulus	BP	1	TPR.G12959	not significant
GO:0005342	organic acid transmembrane transporter activity	MF	1	TPR.G29982	not significant
GO:0071322	cellular response to carbohydrate stimulus	BP	1	TPR.G12959	not significant
GO:1900368	regulation of RNA interference	BP	1	TPR.G39061	not significant
GO:0005310	dicarboxylic acid transmembrane transporter activity	MF	1	TPR.G29982	not significant
GO:0016246	RNA interference	BP	1	TPR.G39061	not significant
GO:0015075	ion transmembrane transporter activity	MF	1	TPR.G3673	not significant
GO:0015078	proton transmembrane transporter activity	MF	1	TPR.G3673	not significant
GO:0060147	regulation of posttranscriptional gene silencing	BP	1	TPR.G39061	not significant
GO:0060148	positive regulation of posttranscriptional gene silencing	BP	1	TPR.G39061	not significant
GO:0032259	methylation	BP	1	TPR.G24957	not significant
GO:0051606	detection of stimulus	BP	1	TPR.G17800	not significant
GO:0042594	response to starvation	BP	1	TPR.G12959	not significant
GO:0060918	auxin transport	BP	1	TPR.G5430	not significant
GO:0043173	nucleotide salvage	BP	1	TPR.G4756	not significant
GO:0032268	regulation of cellular protein metabolic process	BP	1	TPR.G38910	not significant
GO:0032269	negative regulation of cellular protein metabolic process	BP	1	TPR.G38910	not significant
GO:0030981	cortical microtubule cytoskeleton	CC	1	TPR.G24318	not significant
GO:1903224	regulation of endodermal cell differentiation	BP	1	TPR.G27396	not significant
GO:1900140	regulation of seedling development	BP	1	TPR.G12959	not significant
GO:0004857	enzyme inhibitor activity	MF	1	TPR.G9649	not significant
GO:0043155	negative regulation of photosynthesis, light reaction	BP	1	TPR.G38910	not significant
GO:0030048	actin filament-based movement	BP	1	TPR.G38863	not significant
GO:0071705	nitrogen compound transport	BP	1	TPR.G24942	not significant
GO:0007349	cellularization	BP	1	TPR.G12203	not significant
GO:0061659	ubiquitin-like protein ligase activity	MF	1	TPR.G26170	not significant
GO:0009699	phenylpropanoid biosynthetic process	BP	1	TPR.G3341	not significant
GO:0051254	positive regulation of RNA metabolic process	BP	1	TPR.G5132	not significant
GO:0009698	phenylpropanoid metabolic process	BP	1	TPR.G3341	not significant
GO:0008168	methyltransferase activity	MF	1	TPR.G24957	not significant
GO:0034219	carbohydrate transmembrane transport	BP	1	TPR.G20019	not significant
GO:0010563	negative regulation of phosphorus metabolic process	BP	1	TPR.G38910	not significant
GO:0015031	protein transport	BP	1	TPR.G24942	not significant
GO:0034220	ion transmembrane transport	BP	1	TPR.G29982	not significant
GO:0045036	protein targeting to chloroplast	BP	1	TPR.G24942	not significant
GO:0045037	protein import into chloroplast stroma	BP	1	TPR.G24942	not significant
GO:0140458	pre-transcriptional gene silencing by RNA	BP	1	TPR.G39061	not significant
GO:0045927	positive regulation of growth	BP	1	TPR.G15723	not significant
GO:0051647	nucleus localization	BP	1	TPR.G38863	not significant
GO:0030029	actin filament-based process	BP	1	TPR.G38863	not significant
GO:0051246	regulation of protein metabolic process	BP	1	TPR.G38910	not significant
GO:0038023	signaling receptor activity	MF	1	TPR.G12959	not significant
GO:0050801	ion homeostasis	BP	1	TPR.G27396	not significant
GO:0010557	positive regulation of macromolecule biosynthetic process	BP	1	TPR.G5132	not significant
GO:0016298	lipase activity	MF	1	TPR.G19782	not significant
GO:0051248	negative regulation of protein metabolic process	BP	1	TPR.G38910	not significant
GO:0062197	cellular response to chemical stress	BP	1	TPR.G12959	not significant
GO:0045935	positive regulation of nucleobase-containing compound metabolic process	BP	1	TPR.G5132	not significant
GO:0045936	negative regulation of phosphate metabolic process	BP	1	TPR.G38910	not significant
GO:0051276	chromosome organization	BP	1	TPR.G6096	not significant
GO:0016458	gene silencing	BP	1	TPR.G39061	not significant
GO:0000155	phosphorelay sensor kinase activity	MF	1	TPR.G12959	not significant
GO:0015298	solute:cation antiporter activity	MF	1	TPR.G3673	not significant
GO:0015297	antiporter activity	MF	1	TPR.G3673	not significant
GO:0070001	aspartic-type peptidase activity	MF	1	TPR.G10152	not significant
GO:0015299	solute:proton antiporter activity	MF	1	TPR.G3673	not significant
GO:0015291	secondary active transmembrane transporter activity	MF	1	TPR.G3673	not significant
GO:1900370	positive regulation of RNA interference	BP	1	TPR.G39061	not significant
GO:0004620	phospholipase activity	MF	1	TPR.G19782	not significant
GO:0048646	anatomical structure formation involved in morphogenesis	BP	2	TPR.G12203,TPR.G27396	not significant
GO:2000026	regulation of multicellular organismal development	BP	2	TPR.G12959,TPR.G4170	not significant
GO:0009311	oligosaccharide metabolic process	BP	2	TPR.G5665,TPR.G5358	not significant
GO:1905957	regulation of cellular response to alcohol	BP	2	TPR.G38910,TPR.G4170	not significant
GO:0009117	nucleotide metabolic process	BP	2	TPR.G5665,TPR.G4756	not significant
GO:0015399	primary active transmembrane transporter activity	MF	2	TPR.G15484,TPR.G17381	not significant
GO:0051082	unfolded protein binding	MF	2	TPR.G12203,TPR.G12957	not significant
GO:0035556	intracellular signal transduction	BP	2	TPR.G12959,TPR.G4170	not significant
GO:0031326	regulation of cellular biosynthetic process	BP	2	TPR.G34732,TPR.G5132	not significant
GO:0000741	karyogamy	BP	2	TPR.G12203,TPR.G26170	not significant
GO:0006457	protein folding	BP	2	TPR.G12203,TPR.G12957	not significant
GO:0016758	hexosyltransferase activity	MF	2	TPR.G8776,TPR.G5358	not significant
GO:0016757	glycosyltransferase activity	MF	2	TPR.G8776,TPR.G5358	not significant
GO:0080134	regulation of response to stress	BP	2	TPR.G13468,TPR.G19782	not significant
GO:0010015	root morphogenesis	BP	2	TPR.G12959,TPR.G27396	not significant
GO:0006812	cation transport	BP	2	TPR.G29982,TPR.G3673	not significant
GO:0019219	regulation of nucleobase-containing compound metabolic process	BP	2	TPR.G34732,TPR.G5132	not significant
GO:0048827	phyllome development	BP	2	TPR.G12959,TPR.G4170	not significant
GO:0006470	protein dephosphorylation	BP	2	TPR.G5702,TPR.G38910	not significant
GO:0090558	plant epidermis development	BP	2	TPR.G4170,TPR.G27396	not significant
GO:0052689	carboxylic ester hydrolase activity	MF	2	TPR.G19782,TPR.G9649	not significant
GO:0008270	zinc ion binding	MF	2	TPR.G34732,TPR.G17827	not significant
GO:0048468	cell development	BP	2	TPR.G12203,TPR.G2589	not significant
GO:0046907	intracellular transport	BP	2	TPR.G38863,TPR.G24942	not significant
GO:0043228	non-membrane-bounded organelle	CC	2	TPR.G37792,TPR.G24318	not significant
GO:0071215	cellular response to abscisic acid stimulus	BP	2	TPR.G38910,TPR.G4170	not significant
GO:0071214	cellular response to abiotic stimulus	BP	2	TPR.G12959,TPR.G17800	not significant
GO:0097659	nucleic acid-templated transcription	BP	2	TPR.G34732,TPR.G5132	not significant
GO:0043233	organelle lumen	CC	2	TPR.G13468,TPR.G37792	not significant
GO:0043232	intracellular non-membrane-bounded organelle	CC	2	TPR.G37792,TPR.G24318	not significant
GO:0016311	dephosphorylation	BP	2	TPR.G5702,TPR.G38910	not significant
GO:0033993	response to lipid	BP	2	TPR.G38910,TPR.G4170	not significant
GO:0006355	regulation of transcription, DNA-templated	BP	2	TPR.G34732,TPR.G5132	not significant
GO:0006351	transcription, DNA-templated	BP	2	TPR.G34732,TPR.G5132	not significant
GO:0016705	oxidoreductase activity, acting on paired donors, with incorporation or reduction of molecular oxygen	MF	2	TPR.G31185,TPR.G24957	not significant
GO:0009790	embryo development	BP	2	TPR.G12959,TPR.G27396	not significant
GO:0009787	regulation of abscisic acid-activated signaling pathway	BP	2	TPR.G38910,TPR.G4170	not significant
GO:0009553	embryo sac development	BP	2	TPR.G12203,TPR.G26170	not significant
GO:0009559	embryo sac central cell differentiation	BP	2	TPR.G12203,TPR.G26170	not significant
GO:0048284	organelle fusion	BP	2	TPR.G12203,TPR.G26170	not significant
GO:0009561	megagametogenesis	BP	2	TPR.G12203,TPR.G26170	not significant
GO:0015979	photosynthesis	BP	2	TPR.G38910,TPR.G13606	not significant
GO:0036293	response to decreased oxygen levels	BP	2	TPR.G5665,TPR.G5430	not significant
GO:0045184	establishment of protein localization	BP	2	TPR.G27396,TPR.G24942	not significant
GO:0004722	protein serine/threonine phosphatase activity	MF	2	TPR.G5702,TPR.G38910	not significant
GO:1901137	carbohydrate derivative biosynthetic process	BP	2	TPR.G37626,TPR.G4756	not significant
GO:0009505	plant-type cell wall	CC	2	TPR.G12957,TPR.G27396	not significant
GO:0006753	nucleoside phosphate metabolic process	BP	2	TPR.G5665,TPR.G4756	not significant
GO:0009526	plastid envelope	CC	2	TPR.G13606,TPR.G24942	not significant
GO:0042626	ATPase-coupled transmembrane transporter activity	MF	2	TPR.G15484,TPR.G17381	not significant
GO:0009902	chloroplast relocation	BP	2	TPR.G38863,TPR.G20951	not significant
GO:0140359	ABC-type transporter activity	MF	2	TPR.G15484,TPR.G17381	not significant
GO:2000112	regulation of cellular macromolecule biosynthetic process	BP	2	TPR.G34732,TPR.G5132	not significant
GO:0004674	protein serine/threonine kinase activity	MF	2	TPR.G18064,TPR.G4170	not significant
GO:0046527	glucosyltransferase activity	MF	2	TPR.G8776,TPR.G5358	not significant
GO:0009737	response to abscisic acid	BP	2	TPR.G38910,TPR.G4170	not significant
GO:0009738	abscisic acid-activated signaling pathway	BP	2	TPR.G38910,TPR.G4170	not significant
GO:0009743	response to carbohydrate	BP	2	TPR.G12959,TPR.G5430	not significant
GO:0104004	cellular response to environmental stimulus	BP	2	TPR.G12959,TPR.G17800	not significant
GO:0008610	lipid biosynthetic process	BP	2	TPR.G24957,TPR.G13988	not significant
GO:0070482	response to oxygen levels	BP	2	TPR.G5665,TPR.G5430	not significant
GO:0010605	negative regulation of macromolecule metabolic process	BP	2	TPR.G39061,TPR.G38910	not significant
GO:0009735	response to cytokinin	BP	2	TPR.G12959,TPR.G20019	not significant
GO:0009225	nucleotide-sugar metabolic process	BP	2	TPR.G37626,TPR.G4756	not significant
GO:0009226	nucleotide-sugar biosynthetic process	BP	2	TPR.G37626,TPR.G4756	not significant
GO:1902456	regulation of stomatal opening	BP	2	TPR.G38910,TPR.G4170	not significant
GO:0140110	transcription regulator activity	MF	2	TPR.G5132,TPR.G14048	not significant
GO:0034645	cellular macromolecule biosynthetic process	BP	2	TPR.G34732,TPR.G5132	not significant
GO:0005975	carbohydrate metabolic process	BP	2	TPR.G5665,TPR.G5358	not significant
GO:0010150	leaf senescence	BP	2	TPR.G12959,TPR.G4170	not significant
GO:0005984	disaccharide metabolic process	BP	2	TPR.G5665,TPR.G5358	not significant
GO:0005985	sucrose metabolic process	BP	2	TPR.G5665,TPR.G5358	not significant
GO:0019750	chloroplast localization	BP	2	TPR.G38863,TPR.G20951	not significant
GO:0010119	regulation of stomatal movement	BP	2	TPR.G38910,TPR.G4170	not significant
GO:0009059	macromolecule biosynthetic process	BP	2	TPR.G34732,TPR.G5132	not significant
GO:0046394	carboxylic acid biosynthetic process	BP	2	TPR.G13988,TPR.G2589	not significant
GO:0032787	monocarboxylic acid metabolic process	BP	2	TPR.G5665,TPR.G13988	not significant
GO:0006997	nucleus organization	BP	2	TPR.G12203,TPR.G26170	not significant
GO:0010197	polar nucleus fusion	BP	2	TPR.G12203,TPR.G26170	not significant
GO:0098772	molecular function regulator	MF	2	TPR.G25835,TPR.G9649	not significant
GO:0009941	chloroplast envelope	CC	2	TPR.G13606,TPR.G24942	not significant
GO:0032774	RNA biosynthetic process	BP	2	TPR.G34732,TPR.G5132	not significant
GO:0020037	heme binding	MF	2	TPR.G31185,TPR.G24957	not significant
GO:0019787	ubiquitin-like protein transferase activity	MF	2	TPR.G5490,TPR.G26170	not significant
GO:0090693	plant organ senescence	BP	2	TPR.G12959,TPR.G4170	not significant
GO:1903506	regulation of nucleic acid-templated transcription	BP	2	TPR.G34732,TPR.G5132	not significant
GO:0048523	negative regulation of cellular process	BP	2	TPR.G38910,TPR.G4170	not significant
GO:0009958	positive gravitropism	BP	2	TPR.G5430,TPR.G27087	not significant
GO:0097306	cellular response to alcohol	BP	2	TPR.G38910,TPR.G4170	not significant
GO:0097305	response to alcohol	BP	2	TPR.G38910,TPR.G4170	not significant
GO:0048598	embryonic morphogenesis	BP	2	TPR.G12959,TPR.G27396	not significant
GO:0071396	cellular response to lipid	BP	2	TPR.G38910,TPR.G4170	not significant
GO:0016053	organic acid biosynthetic process	BP	2	TPR.G13988,TPR.G2589	not significant
GO:0005506	iron ion binding	MF	2	TPR.G31185,TPR.G24957	not significant
GO:0005509	calcium ion binding	MF	2	TPR.G38910,TPR.G12957	not significant
GO:0048580	regulation of post-embryonic development	BP	2	TPR.G12959,TPR.G4170	not significant
GO:0048584	positive regulation of response to stimulus	BP	2	TPR.G19782,TPR.G4170	not significant
GO:0016829	lyase activity	MF	2	TPR.G37626,TPR.G5665	not significant
GO:0016049	cell growth	BP	2	TPR.G2589,TPR.G20019	not significant
GO:0019637	organophosphate metabolic process	BP	2	TPR.G5665,TPR.G4756	not significant
GO:0044283	small molecule biosynthetic process	BP	2	TPR.G13988,TPR.G2589	not significant
GO:2001141	regulation of RNA biosynthetic process	BP	2	TPR.G34732,TPR.G5132	not significant
GO:0048366	leaf development	BP	2	TPR.G12959,TPR.G4170	not significant
GO:0048367	shoot system development	BP	2	TPR.G12959,TPR.G4170	not significant
GO:0042170	plastid membrane	CC	2	TPR.G13606,TPR.G24942	not significant
GO:0044262	cellular carbohydrate metabolic process	BP	2	TPR.G5665,TPR.G5358	not significant
GO:0031974	membrane-enclosed lumen	CC	2	TPR.G13468,TPR.G37792	not significant
GO:0019684	photosynthesis, light reaction	BP	2	TPR.G38910,TPR.G13606	not significant
GO:0009891	positive regulation of biosynthetic process	BP	2	TPR.G5132,TPR.G3341	not significant
GO:0009893	positive regulation of metabolic process	BP	2	TPR.G5132,TPR.G3341	not significant
GO:0009892	negative regulation of metabolic process	BP	2	TPR.G39061,TPR.G38910	not significant
GO:0043531	ADP binding	MF	2	TPR.G12203,TPR.G2766	not significant
GO:0004497	monooxygenase activity	MF	2	TPR.G31185,TPR.G24957	not significant
GO:0008104	protein localization	BP	2	TPR.G27396,TPR.G24942	not significant
GO:1901419	regulation of response to alcohol	BP	2	TPR.G38910,TPR.G4170	not significant
GO:0031984	organelle subcompartment	CC	2	TPR.G13606,TPR.G12957	not significant
GO:0031981	nuclear lumen	CC	2	TPR.G13468,TPR.G37792	not significant
GO:0035251	UDP-glucosyltransferase activity	MF	2	TPR.G8776,TPR.G5358	not significant
GO:0004842	ubiquitin-protein transferase activity	MF	2	TPR.G5490,TPR.G26170	not significant
GO:0051239	regulation of multicellular organismal process	BP	2	TPR.G12959,TPR.G4170	not significant
GO:0030234	enzyme regulator activity	MF	2	TPR.G25835,TPR.G9649	not significant
GO:0071702	organic substance transport	BP	2	TPR.G24942,TPR.G20019	not significant
GO:0009408	response to heat	BP	2	TPR.G38910,TPR.G4170	not significant
GO:0051252	regulation of RNA metabolic process	BP	2	TPR.G34732,TPR.G5132	not significant
GO:0009409	response to cold	BP	2	TPR.G38910,TPR.G13988	not significant
GO:0051640	organelle localization	BP	2	TPR.G38863,TPR.G20951	not significant
GO:0051644	plastid localization	BP	2	TPR.G38863,TPR.G20951	not significant
GO:1905392	plant organ morphogenesis	BP	2	TPR.G12959,TPR.G27396	not significant
GO:0007568	aging	BP	2	TPR.G12959,TPR.G4170	not significant
GO:0010556	regulation of macromolecule biosynthetic process	BP	2	TPR.G34732,TPR.G5132	not significant
GO:0070013	intracellular organelle lumen	CC	2	TPR.G13468,TPR.G37792	not significant
GO:0051656	establishment of organelle localization	BP	2	TPR.G38863,TPR.G20951	not significant
GO:0051667	establishment of plastid localization	BP	2	TPR.G38863,TPR.G20951	not significant
GO:0001666	response to hypoxia	BP	2	TPR.G5665,TPR.G5430	not significant
GO:0008194	UDP-glycosyltransferase activity	MF	2	TPR.G8776,TPR.G5358	not significant
GO:0009630	gravitropism	BP	3	TPR.G26170,TPR.G5430,TPR.G27087	not significant
GO:0009629	response to gravity	BP	3	TPR.G26170,TPR.G5430,TPR.G27087	not significant
GO:0006629	lipid metabolic process	BP	3	TPR.G19782,TPR.G24957,TPR.G13988	not significant
GO:0009617	response to bacterium	BP	3	TPR.G12959,TPR.G20951,TPR.G37178	not significant
GO:0055086	nucleobase-containing small molecule metabolic process	BP	3	TPR.G37626,TPR.G5665,TPR.G4756	not significant
GO:0009606	tropism	BP	3	TPR.G26170,TPR.G5430,TPR.G27087	not significant
GO:0050793	regulation of developmental process	BP	3	TPR.G12959,TPR.G4170,TPR.G27396	not significant
GO:0009888	tissue development	BP	3	TPR.G12959,TPR.G4170,TPR.G27396	not significant
GO:0009889	regulation of biosynthetic process	BP	3	TPR.G34732,TPR.G5132,TPR.G3341	not significant
GO:0042742	defense response to bacterium	BP	3	TPR.G12959,TPR.G20951,TPR.G37178	not significant
GO:0048878	chemical homeostasis	BP	3	TPR.G12959,TPR.G3341,TPR.G27396	not significant
GO:0051704	multi-organism process	BP	3	TPR.G12203,TPR.G18064,TPR.G2589	not significant
GO:0003006	developmental process involved in reproduction	BP	3	TPR.G12203,TPR.G27396,TPR.G2589	not significant
GO:0031323	regulation of cellular metabolic process	BP	3	TPR.G34732,TPR.G38910,TPR.G5132	not significant
GO:0009856	pollination	BP	3	TPR.G12203,TPR.G18064,TPR.G2589	not significant
GO:0006091	generation of precursor metabolites and energy	BP	3	TPR.G38910,TPR.G13606,TPR.G5665	not significant
GO:0006082	organic acid metabolic process	BP	3	TPR.G5665,TPR.G13988,TPR.G2589	not significant
GO:0006811	ion transport	BP	3	TPR.G12959,TPR.G29982,TPR.G3673	not significant
GO:0016070	RNA metabolic process	BP	3	TPR.G34732,TPR.G23497,TPR.G5132	not significant
GO:0019899	enzyme binding	MF	3	TPR.G12959,TPR.G38910,TPR.G4170	not significant
GO:0016791	phosphatase activity	MF	3	TPR.G12959,TPR.G5702,TPR.G38910	not significant
GO:0005618	cell wall	CC	3	TPR.G12957,TPR.G27396,TPR.G5358	not significant
GO:0033036	macromolecule localization	BP	3	TPR.G27396,TPR.G5358,TPR.G24942	not significant
GO:0040007	growth	BP	3	TPR.G2589,TPR.G15723,TPR.G20019	not significant
GO:0016567	protein ubiquitination	BP	3	TPR.G5490,TPR.G20951,TPR.G26170	not significant
GO:0046906	tetrapyrrole binding	MF	3	TPR.G13606,TPR.G31185,TPR.G24957	not significant
GO:0048229	gametophyte development	BP	3	TPR.G12203,TPR.G26170,TPR.G2589	not significant
GO:1901701	cellular response to oxygen-containing compound	BP	3	TPR.G12959,TPR.G38910,TPR.G4170	not significant
GO:0009791	post-embryonic development	BP	3	TPR.G12959,TPR.G4170,TPR.G27396	not significant
GO:0044706	multi-multicellular organism process	BP	3	TPR.G12203,TPR.G18064,TPR.G2589	not significant
GO:1990069	stomatal opening	BP	3	TPR.G38910,TPR.G20951,TPR.G4170	0.013788
GO:0010468	regulation of gene expression	BP	3	TPR.G34732,TPR.G39061,TPR.G5132	not significant
GO:0004721	phosphoprotein phosphatase activity	MF	3	TPR.G12959,TPR.G5702,TPR.G38910	not significant
GO:0010646	regulation of cell communication	BP	3	TPR.G38910,TPR.G5430,TPR.G4170	not significant
GO:1901135	carbohydrate derivative metabolic process	BP	3	TPR.G37626,TPR.G5665,TPR.G4756	not significant
GO:0051171	regulation of nitrogen compound metabolic process	BP	3	TPR.G34732,TPR.G38910,TPR.G5132	not significant
GO:0019901	protein kinase binding	MF	3	TPR.G12959,TPR.G38910,TPR.G4170	not significant
GO:0019900	kinase binding	MF	3	TPR.G12959,TPR.G38910,TPR.G4170	not significant
GO:0030312	external encapsulating structure	CC	3	TPR.G12957,TPR.G27396,TPR.G5358	not significant
GO:0023051	regulation of signaling	BP	3	TPR.G38910,TPR.G5430,TPR.G4170	not significant
GO:0019752	carboxylic acid metabolic process	BP	3	TPR.G5665,TPR.G13988,TPR.G2589	not significant
GO:0043436	oxoacid metabolic process	BP	3	TPR.G5665,TPR.G13988,TPR.G2589	not significant
GO:0009266	response to temperature stimulus	BP	3	TPR.G38910,TPR.G4170,TPR.G13988	not significant
GO:0010118	stomatal movement	BP	3	TPR.G38910,TPR.G20951,TPR.G4170	not significant
GO:0006970	response to osmotic stress	BP	3	TPR.G12959,TPR.G38910,TPR.G4170	not significant
GO:0098796	membrane protein complex	CC	3	TPR.G13606,TPR.G5430,TPR.G24942	not significant
GO:0033554	cellular response to stress	BP	3	TPR.G12959,TPR.G18618,TPR.G6096	not significant
GO:0022804	active transmembrane transporter activity	MF	3	TPR.G3673,TPR.G15484,TPR.G17381	not significant
GO:0048519	negative regulation of biological process	BP	3	TPR.G39061,TPR.G38910,TPR.G4170	not significant
GO:0048522	positive regulation of cellular process	BP	3	TPR.G39061,TPR.G5132,TPR.G4170	not significant
GO:0009966	regulation of signal transduction	BP	3	TPR.G38910,TPR.G5430,TPR.G4170	not significant
GO:0070647	protein modification by small protein conjugation or removal	BP	3	TPR.G5490,TPR.G20951,TPR.G26170	not significant
GO:0005783	endoplasmic reticulum	CC	3	TPR.G12959,TPR.G12957,TPR.G24957	not significant
GO:0005739	mitochondrion	CC	3	TPR.G12203,TPR.G12957,TPR.G29982	not significant
GO:0032446	protein modification by small protein conjugation	BP	3	TPR.G5490,TPR.G20951,TPR.G26170	not significant
GO:0009657	plastid organization	BP	3	TPR.G38863,TPR.G20951,TPR.G24942	not significant
GO:0009658	chloroplast organization	BP	3	TPR.G38863,TPR.G20951,TPR.G24942	not significant
GO:0042578	phosphoric ester hydrolase activity	MF	3	TPR.G12959,TPR.G5702,TPR.G38910	not significant
GO:0042592	homeostatic process	BP	3	TPR.G12959,TPR.G3341,TPR.G27396	not significant
GO:0051641	cellular localization	BP	3	TPR.G38863,TPR.G20951,TPR.G24942	not significant
GO:0051649	establishment of localization in cell	BP	3	TPR.G38863,TPR.G20951,TPR.G24942	not significant
GO:0070615	nucleosome-dependent ATPase activity	MF	3	TPR.G39061,TPR.G8484,TPR.G17827	not significant
GO:0048869	cellular developmental process	BP	4	TPR.G12203,TPR.G26170,TPR.G27396,TPR.G2589	not significant
GO:0009314	response to radiation	BP	4	TPR.G17800,TPR.G38910,TPR.G13606,TPR.G13988	not significant
GO:0016747	acyltransferase activity, transferring groups other than amino-acyl groups	MF	4	TPR.G24195,TPR.G19070,TPR.G3341,TPR.G13988	not significant
GO:0016746	acyltransferase activity	MF	4	TPR.G24195,TPR.G19070,TPR.G3341,TPR.G13988	not significant
GO:0065008	regulation of biological quality	BP	4	TPR.G12959,TPR.G5430,TPR.G3341,TPR.G27396	not significant
GO:0071495	cellular response to endogenous stimulus	BP	4	TPR.G12959,TPR.G38910,TPR.G5430,TPR.G4170	not significant
GO:0046914	transition metal ion binding	MF	4	TPR.G34732,TPR.G31185,TPR.G24957,TPR.G17827	not significant
GO:0001101	response to acid chemical	BP	4	TPR.G12959,TPR.G13468,TPR.G38910,TPR.G4170	not significant
GO:0032991	protein-containing complex	CC	4	TPR.G38910,TPR.G13606,TPR.G5430,TPR.G24942	not significant
GO:0002376	immune system process	BP	4	TPR.G12959,TPR.G19782,TPR.G20951,TPR.G37178	not significant
GO:0022414	reproductive process	BP	4	TPR.G12203,TPR.G18064,TPR.G27396,TPR.G2589	not significant
GO:0090304	nucleic acid metabolic process	BP	4	TPR.G34732,TPR.G23497,TPR.G5132,TPR.G6096	not significant
GO:0031090	organelle membrane	CC	4	TPR.G13606,TPR.G12957,TPR.G29982,TPR.G24942	not significant
GO:0022622	root system development	BP	4	TPR.G12959,TPR.G5665,TPR.G26170,TPR.G27396	not significant
GO:0030154	cell differentiation	BP	4	TPR.G12203,TPR.G26170,TPR.G27396,TPR.G2589	not significant
GO:0060255	regulation of macromolecule metabolic process	BP	4	TPR.G34732,TPR.G39061,TPR.G38910,TPR.G5132	not significant
GO:0012505	endomembrane system	CC	4	TPR.G12959,TPR.G24204,TPR.G12957,TPR.G24957	not significant
GO:0010467	gene expression	BP	4	TPR.G34732,TPR.G39061,TPR.G23497,TPR.G5132	not significant
GO:0009536	plastid	CC	4	TPR.G19782,TPR.G13606,TPR.G12957,TPR.G24942	not significant
GO:0000003	reproduction	BP	4	TPR.G12203,TPR.G18064,TPR.G27396,TPR.G2589	not significant
GO:0009507	chloroplast	CC	4	TPR.G19782,TPR.G13606,TPR.G12957,TPR.G24942	not significant
GO:0009755	hormone-mediated signaling pathway	BP	4	TPR.G12959,TPR.G38910,TPR.G5430,TPR.G4170	not significant
GO:0098542	defense response to other organism	BP	4	TPR.G12959,TPR.G19782,TPR.G20951,TPR.G37178	not significant
GO:0071310	cellular response to organic substance	BP	4	TPR.G12959,TPR.G38910,TPR.G5430,TPR.G4170	not significant
GO:0003723	RNA binding	MF	4	TPR.G24856,TPR.G23497,TPR.G13606,TPR.G5665	not significant
GO:0003729	mRNA binding	MF	4	TPR.G24856,TPR.G23497,TPR.G13606,TPR.G5665	not significant
GO:0006955	immune response	BP	4	TPR.G12959,TPR.G19782,TPR.G20951,TPR.G37178	not significant
GO:0034654	nucleobase-containing compound biosynthetic process	BP	4	TPR.G34732,TPR.G37626,TPR.G5132,TPR.G4756	not significant
GO:0032870	cellular response to hormone stimulus	BP	4	TPR.G12959,TPR.G38910,TPR.G5430,TPR.G4170	not significant
GO:0005773	vacuole	CC	4	TPR.G15761,TPR.G12957,TPR.G5430,TPR.G20019	not significant
GO:0048364	root development	BP	4	TPR.G12959,TPR.G5665,TPR.G26170,TPR.G27396	not significant
GO:0031975	envelope	CC	4	TPR.G24204,TPR.G13606,TPR.G29982,TPR.G24942	not significant
GO:0031967	organelle envelope	CC	4	TPR.G24204,TPR.G13606,TPR.G29982,TPR.G24942	not significant
GO:0070887	cellular response to chemical stimulus	BP	4	TPR.G12959,TPR.G38910,TPR.G5430,TPR.G4170	not significant
GO:0080090	regulation of primary metabolic process	BP	4	TPR.G34732,TPR.G38910,TPR.G5132,TPR.G3341	not significant
GO:0009653	anatomical structure morphogenesis	BP	4	TPR.G12959,TPR.G12203,TPR.G27396,TPR.G2589	not significant
GO:0009414	response to water deprivation	BP	4	TPR.G12959,TPR.G13468,TPR.G38910,TPR.G4170	not significant
GO:0009415	response to water	BP	4	TPR.G12959,TPR.G13468,TPR.G38910,TPR.G4170	not significant
GO:0009416	response to light stimulus	BP	4	TPR.G17800,TPR.G38910,TPR.G13606,TPR.G13988	not significant
GO:0016491	oxidoreductase activity	MF	4	TPR.G37626,TPR.G31185,TPR.G24957,TPR.G3710	not significant
GO:0018130	heterocycle biosynthetic process	BP	5	TPR.G34732,TPR.G37626,TPR.G5132,TPR.G2589,TPR.G4756	not significant
GO:0009607	response to biotic stimulus	BP	5	TPR.G12959,TPR.G19782,TPR.G20951,TPR.G37178,TPR.G20019	not significant
GO:0051707	response to other organism	BP	5	TPR.G12959,TPR.G19782,TPR.G20951,TPR.G37178,TPR.G20019	not significant
GO:0010033	response to organic substance	BP	5	TPR.G12959,TPR.G38910,TPR.G5430,TPR.G4170,TPR.G20019	not significant
GO:0019222	regulation of metabolic process	BP	5	TPR.G34732,TPR.G39061,TPR.G38910,TPR.G5132,TPR.G3341	not significant
GO:0010035	response to inorganic substance	BP	5	TPR.G12959,TPR.G13468,TPR.G38910,TPR.G4170,TPR.G2589	not significant
GO:0016788	hydrolase activity, acting on ester bonds	MF	5	TPR.G12959,TPR.G5702,TPR.G38910,TPR.G19782,TPR.G9649	not significant
GO:0007165	signal transduction	BP	5	TPR.G12959,TPR.G17800,TPR.G38910,TPR.G5430,TPR.G4170	not significant
GO:0099402	plant organ development	BP	5	TPR.G12959,TPR.G5665,TPR.G26170,TPR.G4170,TPR.G27396	not significant
GO:0043207	response to external biotic stimulus	BP	5	TPR.G12959,TPR.G19782,TPR.G20951,TPR.G37178,TPR.G20019	not significant
GO:1901700	response to oxygen-containing compound	BP	5	TPR.G12959,TPR.G13468,TPR.G38910,TPR.G5430,TPR.G4170	not significant
GO:0009719	response to endogenous stimulus	BP	5	TPR.G12959,TPR.G38910,TPR.G5430,TPR.G4170,TPR.G20019	not significant
GO:0009725	response to hormone	BP	5	TPR.G12959,TPR.G38910,TPR.G5430,TPR.G4170,TPR.G20019	not significant
GO:0048731	system development	BP	5	TPR.G12959,TPR.G5665,TPR.G26170,TPR.G4170,TPR.G27396	not significant
GO:0023052	signaling	BP	5	TPR.G12959,TPR.G17800,TPR.G38910,TPR.G5430,TPR.G4170	not significant
GO:0019438	aromatic compound biosynthetic process	BP	5	TPR.G34732,TPR.G37626,TPR.G5132,TPR.G3341,TPR.G4756	not significant
GO:0048583	regulation of response to stimulus	BP	5	TPR.G13468,TPR.G38910,TPR.G19782,TPR.G5430,TPR.G4170	not significant
GO:0044281	small molecule metabolic process	BP	5	TPR.G37626,TPR.G5665,TPR.G13988,TPR.G2589,TPR.G4756	not significant
GO:0044271	cellular nitrogen compound biosynthetic process	BP	5	TPR.G34732,TPR.G37626,TPR.G5132,TPR.G2589,TPR.G4756	not significant
GO:0044419	biological process involved in interspecies interaction between organisms	BP	5	TPR.G12959,TPR.G19782,TPR.G20951,TPR.G37178,TPR.G20019	not significant
GO:0140657	ATPase-dependent activity	MF	6	TPR.G39061,TPR.G8484,TPR.G6096,TPR.G17827,TPR.G15484,TPR.G17381	not significant
GO:0007154	cell communication	BP	6	TPR.G12959,TPR.G17800,TPR.G38910,TPR.G5430,TPR.G18064,TPR.G4170	not significant
GO:0016787	hydrolase activity	MF	6	TPR.G12959,TPR.G5702,TPR.G38910,TPR.G19782,TPR.G10152,TPR.G9649	not significant
GO:0003676	nucleic acid binding	MF	6	TPR.G24856,TPR.G23497,TPR.G15761,TPR.G13606,TPR.G5665,TPR.G6096	not significant
GO:0006952	defense response	BP	6	TPR.G12959,TPR.G12203,TPR.G19782,TPR.G20951,TPR.G2766,TPR.G37178	not significant
GO:0006996	organelle organization	BP	6	TPR.G12203,TPR.G38863,TPR.G20951,TPR.G26170,TPR.G6096,TPR.G24942	not significant
GO:0048518	positive regulation of biological process	BP	6	TPR.G39061,TPR.G5132,TPR.G19782,TPR.G3341,TPR.G4170,TPR.G15723	not significant
GO:0048856	anatomical structure development	BP	7	TPR.G12959,TPR.G12203,TPR.G5665,TPR.G26170,TPR.G4170,TPR.G27396,TPR.G2589	not significant
GO:0051716	cellular response to stimulus	BP	7	TPR.G12959,TPR.G17800,TPR.G18618,TPR.G38910,TPR.G5430,TPR.G4170,TPR.G6096	not significant
GO:0070161	anchoring junction	CC	7	TPR.G37626,TPR.G12957,TPR.G26170,TPR.G37178,TPR.G17827,TPR.G17381,TPR.G20019	not significant
GO:0055044	symplast	CC	7	TPR.G37626,TPR.G12957,TPR.G26170,TPR.G37178,TPR.G17827,TPR.G17381,TPR.G20019	not significant
GO:0046872	metal ion binding	MF	7	TPR.G34732,TPR.G38910,TPR.G13606,TPR.G12957,TPR.G31185,TPR.G24957,TPR.G17827	not significant
GO:0005215	transporter activity	MF	7	TPR.G25184,TPR.G5430,TPR.G29982,TPR.G3673,TPR.G15484,TPR.G17381,TPR.G20019	not significant
GO:0006139	nucleobase-containing compound metabolic process	BP	7	TPR.G34732,TPR.G37626,TPR.G23497,TPR.G5132,TPR.G5665,TPR.G6096,TPR.G4756	not significant
GO:1901362	organic cyclic compound biosynthetic process	BP	7	TPR.G34732,TPR.G37626,TPR.G5132,TPR.G24957,TPR.G3341,TPR.G2589,TPR.G4756	not significant
GO:0042221	response to chemical	BP	7	TPR.G12959,TPR.G13468,TPR.G38910,TPR.G5430,TPR.G4170,TPR.G2589,TPR.G20019	not significant
GO:0022857	transmembrane transporter activity	MF	7	TPR.G25184,TPR.G5430,TPR.G29982,TPR.G3673,TPR.G15484,TPR.G17381,TPR.G20019	not significant
GO:0007275	multicellular organism development	BP	7	TPR.G12959,TPR.G12203,TPR.G5665,TPR.G26170,TPR.G4170,TPR.G27396,TPR.G2589	not significant
GO:0009506	plasmodesma	CC	7	TPR.G37626,TPR.G12957,TPR.G26170,TPR.G37178,TPR.G17827,TPR.G17381,TPR.G20019	not significant
GO:0032502	developmental process	BP	7	TPR.G12959,TPR.G12203,TPR.G5665,TPR.G26170,TPR.G4170,TPR.G27396,TPR.G2589	not significant
GO:0005911	cell-cell junction	CC	7	TPR.G37626,TPR.G12957,TPR.G26170,TPR.G37178,TPR.G17827,TPR.G17381,TPR.G20019	not significant
GO:0030054	cell junction	CC	7	TPR.G37626,TPR.G12957,TPR.G26170,TPR.G37178,TPR.G17827,TPR.G17381,TPR.G20019	not significant
GO:0043169	cation binding	MF	7	TPR.G34732,TPR.G38910,TPR.G13606,TPR.G12957,TPR.G31185,TPR.G24957,TPR.G17827	not significant
GO:0055085	transmembrane transport	BP	8	TPR.G25184,TPR.G5430,TPR.G29982,TPR.G3673,TPR.G15484,TPR.G24942,TPR.G17381,TPR.G20019	not significant
GO:0046483	heterocycle metabolic process	BP	8	TPR.G34732,TPR.G37626,TPR.G23497,TPR.G5132,TPR.G5665,TPR.G6096,TPR.G2589,TPR.G4756	not significant
GO:0005829	cytosol	CC	8	TPR.G5702,TPR.G37626,TPR.G24204,TPR.G24856,TPR.G5665,TPR.G8776,TPR.G3341,TPR.G32271	not significant
GO:0071840	cellular component organization or biogenesis	BP	8	TPR.G12203,TPR.G12957,TPR.G38863,TPR.G20951,TPR.G26170,TPR.G6096,TPR.G9649,TPR.G24942	not significant
GO:0031224	intrinsic component of membrane	CC	8	TPR.G12957,TPR.G5430,TPR.G29982,TPR.G3673,TPR.G37178,TPR.G15484,TPR.G17381,TPR.G20019	not significant
GO:0006725	cellular aromatic compound metabolic process	BP	8	TPR.G34732,TPR.G37626,TPR.G23497,TPR.G5132,TPR.G5665,TPR.G3341,TPR.G6096,TPR.G4756	not significant
GO:0034641	cellular nitrogen compound metabolic process	BP	8	TPR.G34732,TPR.G37626,TPR.G23497,TPR.G5132,TPR.G5665,TPR.G6096,TPR.G2589,TPR.G4756	not significant
GO:0032501	multicellular organismal process	BP	8	TPR.G12959,TPR.G12203,TPR.G5665,TPR.G26170,TPR.G18064,TPR.G4170,TPR.G27396,TPR.G2589	not significant
GO:0016043	cellular component organization	BP	8	TPR.G12203,TPR.G12957,TPR.G38863,TPR.G20951,TPR.G26170,TPR.G6096,TPR.G9649,TPR.G24942	not significant
GO:0016021	integral component of membrane	CC	8	TPR.G12957,TPR.G5430,TPR.G29982,TPR.G3673,TPR.G37178,TPR.G15484,TPR.G17381,TPR.G20019	not significant
GO:0044249	cellular biosynthetic process	BP	8	TPR.G34732,TPR.G37626,TPR.G5132,TPR.G5665,TPR.G3341,TPR.G13988,TPR.G2589,TPR.G4756	not significant
GO:0009605	response to external stimulus	BP	9	TPR.G12959,TPR.G17800,TPR.G19782,TPR.G20951,TPR.G26170,TPR.G5430,TPR.G37178,TPR.G27087,TPR.G20019	not significant
GO:0050794	regulation of cellular process	BP	9	TPR.G12959,TPR.G34732,TPR.G39061,TPR.G17800,TPR.G38910,TPR.G5132,TPR.G5430,TPR.G4170,TPR.G27396	not significant
GO:1901576	organic substance biosynthetic process	BP	9	TPR.G34732,TPR.G37626,TPR.G5132,TPR.G5665,TPR.G24957,TPR.G3341,TPR.G13988,TPR.G2589,TPR.G4756	not significant
GO:0005886	plasma membrane	CC	9	TPR.G37626,TPR.G24204,TPR.G12957,TPR.G20951,TPR.G24957,TPR.G26170,TPR.G5430,TPR.G27396,TPR.G20019	not significant
GO:0009058	biosynthetic process	BP	9	TPR.G34732,TPR.G37626,TPR.G5132,TPR.G5665,TPR.G24957,TPR.G3341,TPR.G13988,TPR.G2589,TPR.G4756	not significant
GO:1901360	organic cyclic compound metabolic process	BP	10	TPR.G34732,TPR.G37626,TPR.G23497,TPR.G5132,TPR.G5665,TPR.G24957,TPR.G3341,TPR.G6096,TPR.G2589,TPR.G4756	not significant
GO:0004672	protein kinase activity	MF	10	TPR.G12959,TPR.G38249,TPR.G1601,TPR.G4338,TPR.G20571,TPR.G6206,TPR.G18064,TPR.G4170,TPR.G27396,TPR.G23376	not significant
GO:0016773	phosphotransferase activity, alcohol group as acceptor	MF	11	TPR.G12959,TPR.G38249,TPR.G1601,TPR.G4338,TPR.G20571,TPR.G6206,TPR.G18064,TPR.G4170,TPR.G27396,TPR.G23376,TPR.G4756	not significant
GO:0016772	transferase activity, transferring phosphorus-containing groups	MF	11	TPR.G12959,TPR.G38249,TPR.G1601,TPR.G4338,TPR.G20571,TPR.G6206,TPR.G18064,TPR.G4170,TPR.G27396,TPR.G23376,TPR.G4756	not significant
GO:0006468	protein phosphorylation	BP	11	TPR.G12959,TPR.G38249,TPR.G1601,TPR.G4338,TPR.G38910,TPR.G20571,TPR.G6206,TPR.G18064,TPR.G4170,TPR.G27396,TPR.G23376	not significant
GO:0005634	nucleus	CC	11	TPR.G13468,TPR.G34732,TPR.G24204,TPR.G24856,TPR.G17800,TPR.G38910,TPR.G14048,TPR.G15761,TPR.G37792,TPR.G4170,TPR.G20019	not significant
GO:0016301	kinase activity	MF	11	TPR.G12959,TPR.G38249,TPR.G1601,TPR.G4338,TPR.G20571,TPR.G6206,TPR.G18064,TPR.G4170,TPR.G27396,TPR.G23376,TPR.G4756	not significant
GO:0009628	response to abiotic stimulus	BP	12	TPR.G12959,TPR.G13468,TPR.G17800,TPR.G38910,TPR.G19782,TPR.G13606,TPR.G5665,TPR.G26170,TPR.G5430,TPR.G4170,TPR.G13988,TPR.G27087	not significant
GO:0006810	transport	BP	12	TPR.G12959,TPR.G38863,TPR.G25184,TPR.G5430,TPR.G29982,TPR.G3673,TPR.G27396,TPR.G15484,TPR.G2589,TPR.G24942,TPR.G17381,TPR.G20019	not significant
GO:0071944	cell periphery	CC	12	TPR.G37626,TPR.G24204,TPR.G12957,TPR.G20951,TPR.G24318,TPR.G24957,TPR.G26170,TPR.G5430,TPR.G27396,TPR.G5358,TPR.G27087,TPR.G20019	not significant
GO:0050789	regulation of biological process	BP	13	TPR.G39061,TPR.G38910,TPR.G27396,TPR.G12959,TPR.G34732,TPR.G13468,TPR.G17800,TPR.G5132,TPR.G19782,TPR.G5430,TPR.G3341,TPR.G4170,TPR.G15723	not significant
GO:0065007	biological regulation	BP	13	TPR.G39061,TPR.G38910,TPR.G27396,TPR.G12959,TPR.G34732,TPR.G13468,TPR.G17800,TPR.G5132,TPR.G19782,TPR.G5430,TPR.G3341,TPR.G4170,TPR.G15723	not significant
GO:0016310	phosphorylation	BP	13	TPR.G1601,TPR.G38910,TPR.G20571,TPR.G5665,TPR.G27396,TPR.G23376,TPR.G4756,TPR.G38249,TPR.G12959,TPR.G4338,TPR.G6206,TPR.G4170,TPR.G18064	not significant
GO:0051234	establishment of localization	BP	13	TPR.G29982,TPR.G27396,TPR.G12959,TPR.G20951,TPR.G38863,TPR.G5430,TPR.G25184,TPR.G3673,TPR.G24942,TPR.G2589,TPR.G15484,TPR.G17381,TPR.G20019	not significant
GO:0051179	localization	BP	14	TPR.G29982,TPR.G27396,TPR.G5358,TPR.G12959,TPR.G20951,TPR.G38863,TPR.G5430,TPR.G25184,TPR.G3673,TPR.G15484,TPR.G24942,TPR.G2589,TPR.G17381,TPR.G20019	not significant
GO:0006796	phosphate-containing compound metabolic process	BP	14	TPR.G1601,TPR.G38910,TPR.G20571,TPR.G5665,TPR.G27396,TPR.G23376,TPR.G4756,TPR.G38249,TPR.G12959,TPR.G5702,TPR.G4338,TPR.G6206,TPR.G4170,TPR.G18064	not significant
GO:0140096	catalytic activity, acting on a protein	MF	15	TPR.G1601,TPR.G38910,TPR.G20571,TPR.G26170,TPR.G27396,TPR.G23376,TPR.G10152,TPR.G38249,TPR.G12959,TPR.G5702,TPR.G4338,TPR.G5490,TPR.G6206,TPR.G4170,TPR.G18064	not significant
GO:0006793	phosphorus metabolic process	BP	15	TPR.G37626,TPR.G1601,TPR.G38910,TPR.G20571,TPR.G5665,TPR.G27396,TPR.G23376,TPR.G4756,TPR.G38249,TPR.G12959,TPR.G5702,TPR.G4338,TPR.G6206,TPR.G4170,TPR.G18064	not significant
GO:0036211	protein modification process	BP	16	TPR.G1601,TPR.G38910,TPR.G20571,TPR.G13606,TPR.G26170,TPR.G27396,TPR.G23376,TPR.G38249,TPR.G12959,TPR.G5702,TPR.G4338,TPR.G5490,TPR.G20951,TPR.G6206,TPR.G4170,TPR.G18064	not significant
GO:0006464	cellular protein modification process	BP	16	TPR.G1601,TPR.G38910,TPR.G20571,TPR.G13606,TPR.G26170,TPR.G27396,TPR.G23376,TPR.G38249,TPR.G12959,TPR.G5702,TPR.G4338,TPR.G5490,TPR.G20951,TPR.G6206,TPR.G4170,TPR.G18064	not significant
GO:0043412	macromolecule modification	BP	16	TPR.G1601,TPR.G38910,TPR.G20571,TPR.G13606,TPR.G26170,TPR.G27396,TPR.G23376,TPR.G38249,TPR.G12959,TPR.G5702,TPR.G4338,TPR.G5490,TPR.G20951,TPR.G6206,TPR.G4170,TPR.G18064	not significant
GO:0035639	purine ribonucleoside triphosphate binding	MF	16	TPR.G39061,TPR.G1601,TPR.G20571,TPR.G27396,TPR.G23376,TPR.G4756,TPR.G38249,TPR.G8484,TPR.G4338,TPR.G6206,TPR.G4170,TPR.G18064,TPR.G6096,TPR.G17827,TPR.G15484,TPR.G17381	not significant
GO:0006950	response to stress	BP	16	TPR.G38910,TPR.G5665,TPR.G13988,TPR.G27396,TPR.G12959,TPR.G13468,TPR.G12203,TPR.G18618,TPR.G19782,TPR.G20951,TPR.G24318,TPR.G5430,TPR.G2766,TPR.G4170,TPR.G6096,TPR.G37178	not significant
GO:0044267	cellular protein metabolic process	BP	16	TPR.G1601,TPR.G38910,TPR.G20571,TPR.G13606,TPR.G26170,TPR.G27396,TPR.G23376,TPR.G38249,TPR.G12959,TPR.G5702,TPR.G4338,TPR.G5490,TPR.G20951,TPR.G6206,TPR.G4170,TPR.G18064	not significant
GO:0005524	ATP binding	MF	16	TPR.G39061,TPR.G1601,TPR.G20571,TPR.G27396,TPR.G23376,TPR.G4756,TPR.G38249,TPR.G8484,TPR.G4338,TPR.G6206,TPR.G4170,TPR.G18064,TPR.G6096,TPR.G17827,TPR.G15484,TPR.G17381	not significant
GO:0019538	protein metabolic process	BP	17	TPR.G1601,TPR.G38910,TPR.G20571,TPR.G13606,TPR.G26170,TPR.G27396,TPR.G23376,TPR.G10152,TPR.G12959,TPR.G38249,TPR.G5702,TPR.G4338,TPR.G5490,TPR.G20951,TPR.G6206,TPR.G4170,TPR.G18064	not significant
GO:0032555	purine ribonucleotide binding	MF	18	TPR.G39061,TPR.G1601,TPR.G20571,TPR.G27396,TPR.G23376,TPR.G4756,TPR.G38249,TPR.G12203,TPR.G4338,TPR.G8484,TPR.G6206,TPR.G2766,TPR.G4170,TPR.G18064,TPR.G6096,TPR.G17827,TPR.G15484,TPR.G17381	not significant
GO:0032553	ribonucleotide binding	MF	18	TPR.G39061,TPR.G1601,TPR.G20571,TPR.G27396,TPR.G23376,TPR.G4756,TPR.G38249,TPR.G12203,TPR.G4338,TPR.G8484,TPR.G6206,TPR.G2766,TPR.G4170,TPR.G18064,TPR.G6096,TPR.G17827,TPR.G15484,TPR.G17381	not significant
GO:0032559	adenyl ribonucleotide binding	MF	18	TPR.G39061,TPR.G1601,TPR.G20571,TPR.G27396,TPR.G23376,TPR.G4756,TPR.G38249,TPR.G12203,TPR.G4338,TPR.G8484,TPR.G6206,TPR.G2766,TPR.G4170,TPR.G18064,TPR.G6096,TPR.G17827,TPR.G15484,TPR.G17381	not significant
GO:0000166	nucleotide binding	MF	18	TPR.G39061,TPR.G1601,TPR.G20571,TPR.G27396,TPR.G23376,TPR.G4756,TPR.G38249,TPR.G12203,TPR.G4338,TPR.G8484,TPR.G6206,TPR.G2766,TPR.G4170,TPR.G18064,TPR.G6096,TPR.G17827,TPR.G15484,TPR.G17381	not significant
GO:0036094	small molecule binding	MF	18	TPR.G39061,TPR.G1601,TPR.G20571,TPR.G27396,TPR.G23376,TPR.G4756,TPR.G38249,TPR.G12203,TPR.G4338,TPR.G8484,TPR.G6206,TPR.G2766,TPR.G4170,TPR.G18064,TPR.G6096,TPR.G17827,TPR.G15484,TPR.G17381	not significant
GO:0017076	purine nucleotide binding	MF	18	TPR.G39061,TPR.G1601,TPR.G20571,TPR.G27396,TPR.G23376,TPR.G4756,TPR.G38249,TPR.G12203,TPR.G4338,TPR.G8484,TPR.G6206,TPR.G2766,TPR.G4170,TPR.G18064,TPR.G6096,TPR.G17827,TPR.G15484,TPR.G17381	not significant
GO:0030554	adenyl nucleotide binding	MF	18	TPR.G39061,TPR.G1601,TPR.G20571,TPR.G27396,TPR.G23376,TPR.G4756,TPR.G38249,TPR.G12203,TPR.G4338,TPR.G8484,TPR.G6206,TPR.G2766,TPR.G4170,TPR.G18064,TPR.G6096,TPR.G17827,TPR.G15484,TPR.G17381	not significant
GO:1901265	nucleoside phosphate binding	MF	18	TPR.G39061,TPR.G1601,TPR.G20571,TPR.G27396,TPR.G23376,TPR.G4756,TPR.G38249,TPR.G12203,TPR.G4338,TPR.G8484,TPR.G6206,TPR.G2766,TPR.G4170,TPR.G18064,TPR.G6096,TPR.G17827,TPR.G15484,TPR.G17381	not significant
GO:0097367	carbohydrate derivative binding	MF	18	TPR.G39061,TPR.G1601,TPR.G20571,TPR.G27396,TPR.G23376,TPR.G4756,TPR.G38249,TPR.G12203,TPR.G4338,TPR.G8484,TPR.G6206,TPR.G2766,TPR.G4170,TPR.G18064,TPR.G6096,TPR.G17827,TPR.G15484,TPR.G17381	not significant
GO:0043168	anion binding	MF	18	TPR.G39061,TPR.G1601,TPR.G20571,TPR.G27396,TPR.G23376,TPR.G4756,TPR.G38249,TPR.G12203,TPR.G4338,TPR.G8484,TPR.G6206,TPR.G2766,TPR.G4170,TPR.G18064,TPR.G6096,TPR.G17827,TPR.G15484,TPR.G17381	not significant
GO:1901564	organonitrogen compound metabolic process	BP	19	TPR.G1601,TPR.G38910,TPR.G20571,TPR.G13606,TPR.G5665,TPR.G26170,TPR.G27396,TPR.G23376,TPR.G10152,TPR.G12959,TPR.G38249,TPR.G5702,TPR.G4338,TPR.G5490,TPR.G20951,TPR.G6206,TPR.G4170,TPR.G18064,TPR.G2589	not significant
GO:0044260	cellular macromolecule metabolic process	BP	19	TPR.G1601,TPR.G38910,TPR.G20571,TPR.G13606,TPR.G26170,TPR.G27396,TPR.G23376,TPR.G12959,TPR.G38249,TPR.G5702,TPR.G34732,TPR.G4338,TPR.G5490,TPR.G5132,TPR.G20951,TPR.G6206,TPR.G4170,TPR.G18064,TPR.G6096	not significant
GO:0043231	intracellular membrane-bounded organelle	CC	20	TPR.G24856,TPR.G38910,TPR.G14048,TPR.G13606,TPR.G29982,TPR.G12959,TPR.G13468,TPR.G24204,TPR.G34732,TPR.G12203,TPR.G17800,TPR.G15761,TPR.G19782,TPR.G37792,TPR.G12957,TPR.G24957,TPR.G5430,TPR.G4170,TPR.G24942,TPR.G20019	not significant
GO:0043227	membrane-bounded organelle	CC	20	TPR.G24856,TPR.G38910,TPR.G14048,TPR.G13606,TPR.G29982,TPR.G12959,TPR.G13468,TPR.G24204,TPR.G34732,TPR.G12203,TPR.G17800,TPR.G15761,TPR.G19782,TPR.G37792,TPR.G12957,TPR.G24957,TPR.G5430,TPR.G4170,TPR.G24942,TPR.G20019	not significant
GO:0016020	membrane	CC	20	TPR.G37626,TPR.G13606,TPR.G26170,TPR.G29982,TPR.G27396,TPR.G13988,TPR.G28123,TPR.G24204,TPR.G12957,TPR.G20951,TPR.G25184,TPR.G5430,TPR.G24957,TPR.G3341,TPR.G3673,TPR.G37178,TPR.G15484,TPR.G24942,TPR.G17381,TPR.G20019	not significant
GO:0016740	transferase activity	MF	21	TPR.G24195,TPR.G1601,TPR.G20571,TPR.G19070,TPR.G8776,TPR.G26170,TPR.G27396,TPR.G13988,TPR.G5358,TPR.G23376,TPR.G4756,TPR.G12959,TPR.G38249,TPR.G4338,TPR.G5490,TPR.G6206,TPR.G24957,TPR.G3341,TPR.G4170,TPR.G18064,TPR.G2589	not significant
GO:0043226	organelle	CC	21	TPR.G24856,TPR.G38910,TPR.G14048,TPR.G13606,TPR.G29982,TPR.G12959,TPR.G13468,TPR.G24204,TPR.G34732,TPR.G12203,TPR.G17800,TPR.G15761,TPR.G19782,TPR.G37792,TPR.G12957,TPR.G24318,TPR.G24957,TPR.G5430,TPR.G4170,TPR.G24942,TPR.G20019	not significant
GO:0043229	intracellular organelle	CC	21	TPR.G24856,TPR.G38910,TPR.G14048,TPR.G13606,TPR.G29982,TPR.G12959,TPR.G13468,TPR.G24204,TPR.G34732,TPR.G12203,TPR.G17800,TPR.G15761,TPR.G19782,TPR.G37792,TPR.G12957,TPR.G24318,TPR.G24957,TPR.G5430,TPR.G4170,TPR.G24942,TPR.G20019	not significant
GO:0005737	cytoplasm	CC	21	TPR.G37626,TPR.G24856,TPR.G13606,TPR.G5665,TPR.G8776,TPR.G29982,TPR.G12959,TPR.G24204,TPR.G5702,TPR.G12203,TPR.G17800,TPR.G15761,TPR.G19782,TPR.G12957,TPR.G24318,TPR.G24957,TPR.G5430,TPR.G3341,TPR.G24942,TPR.G32271,TPR.G20019	not significant
GO:0050896	response to stimulus	BP	22	TPR.G38910,TPR.G13606,TPR.G5665,TPR.G26170,TPR.G27396,TPR.G13988,TPR.G27087,TPR.G12959,TPR.G13468,TPR.G12203,TPR.G18618,TPR.G17800,TPR.G19782,TPR.G20951,TPR.G24318,TPR.G5430,TPR.G2766,TPR.G4170,TPR.G6096,TPR.G37178,TPR.G2589,TPR.G20019	not significant
GO:0043170	macromolecule metabolic process	BP	22	TPR.G39061,TPR.G1601,TPR.G38910,TPR.G20571,TPR.G13606,TPR.G26170,TPR.G27396,TPR.G23376,TPR.G10152,TPR.G12959,TPR.G38249,TPR.G5702,TPR.G34732,TPR.G4338,TPR.G5490,TPR.G23497,TPR.G5132,TPR.G20951,TPR.G6206,TPR.G4170,TPR.G18064,TPR.G6096	not significant
GO:0043167	ion binding	MF	24	TPR.G39061,TPR.G1601,TPR.G38910,TPR.G20571,TPR.G13606,TPR.G31185,TPR.G27396,TPR.G23376,TPR.G4756,TPR.G38249,TPR.G34732,TPR.G12203,TPR.G4338,TPR.G8484,TPR.G12957,TPR.G6206,TPR.G24957,TPR.G2766,TPR.G4170,TPR.G18064,TPR.G6096,TPR.G17827,TPR.G15484,TPR.G17381	not significant
GO:0097159	organic cyclic compound binding	MF	25	TPR.G24856,TPR.G1601,TPR.G39061,TPR.G20571,TPR.G13606,TPR.G23376,TPR.G4756,TPR.G15761,TPR.G23497,TPR.G24957,TPR.G18064,TPR.G4170,TPR.G17827,TPR.G17381,TPR.G5665,TPR.G31185,TPR.G27396,TPR.G38249,TPR.G12203,TPR.G8484,TPR.G4338,TPR.G6206,TPR.G2766,TPR.G6096,TPR.G15484	not significant
GO:1901363	heterocyclic compound binding	MF	25	TPR.G24856,TPR.G1601,TPR.G39061,TPR.G20571,TPR.G13606,TPR.G23376,TPR.G4756,TPR.G15761,TPR.G23497,TPR.G24957,TPR.G18064,TPR.G4170,TPR.G17827,TPR.G17381,TPR.G5665,TPR.G31185,TPR.G27396,TPR.G38249,TPR.G12203,TPR.G8484,TPR.G4338,TPR.G6206,TPR.G2766,TPR.G6096,TPR.G15484	not significant
GO:0006807	nitrogen compound metabolic process	BP	25	TPR.G1601,TPR.G20571,TPR.G13606,TPR.G26170,TPR.G10152,TPR.G23376,TPR.G4756,TPR.G5132,TPR.G23497,TPR.G20951,TPR.G18064,TPR.G4170,TPR.G2589,TPR.G37626,TPR.G38910,TPR.G5665,TPR.G27396,TPR.G38249,TPR.G12959,TPR.G34732,TPR.G5702,TPR.G4338,TPR.G5490,TPR.G6206,TPR.G6096	not significant
GO:0005622	intracellular anatomical structure	CC	27	TPR.G24856,TPR.G14048,TPR.G13606,TPR.G24204,TPR.G17800,TPR.G15761,TPR.G37792,TPR.G19782,TPR.G24957,TPR.G3341,TPR.G4170,TPR.G32271,TPR.G37626,TPR.G38910,TPR.G8776,TPR.G5665,TPR.G29982,TPR.G12959,TPR.G12203,TPR.G34732,TPR.G5702,TPR.G13468,TPR.G12957,TPR.G24318,TPR.G5430,TPR.G24942,TPR.G20019	not significant
GO:0044237	cellular metabolic process	BP	27	TPR.G1601,TPR.G20571,TPR.G13606,TPR.G26170,TPR.G23376,TPR.G4756,TPR.G5132,TPR.G23497,TPR.G20951,TPR.G3341,TPR.G18064,TPR.G4170,TPR.G2589,TPR.G37626,TPR.G38910,TPR.G5665,TPR.G13988,TPR.G27396,TPR.G5358,TPR.G38249,TPR.G12959,TPR.G34732,TPR.G5702,TPR.G4338,TPR.G5490,TPR.G6206,TPR.G6096	not significant
GO:0044238	primary metabolic process	BP	29	TPR.G1601,TPR.G20571,TPR.G13606,TPR.G26170,TPR.G10152,TPR.G23376,TPR.G4756,TPR.G5132,TPR.G23497,TPR.G19782,TPR.G20951,TPR.G24957,TPR.G3341,TPR.G18064,TPR.G4170,TPR.G37626,TPR.G38910,TPR.G5665,TPR.G13988,TPR.G27396,TPR.G5358,TPR.G38249,TPR.G12959,TPR.G34732,TPR.G5702,TPR.G4338,TPR.G5490,TPR.G6206,TPR.G6096	not significant
GO:0003824	catalytic activity	MF	31	TPR.G1601,TPR.G20571,TPR.G19070,TPR.G26170,TPR.G10152,TPR.G23376,TPR.G4756,TPR.G19782,TPR.G24957,TPR.G3341,TPR.G18064,TPR.G4170,TPR.G9649,TPR.G2589,TPR.G24195,TPR.G37626,TPR.G38910,TPR.G8776,TPR.G5665,TPR.G31185,TPR.G3710,TPR.G13988,TPR.G27396,TPR.G5358,TPR.G12959,TPR.G38249,TPR.G5702,TPR.G4338,TPR.G5490,TPR.G6206,TPR.G6096	not significant
GO:0005515	protein binding	MF	31	TPR.G24856,TPR.G13606,TPR.G26170,TPR.G28123,TPR.G3272,TPR.G27087,TPR.G27006,TPR.G11825,TPR.G24204,TPR.G23497,TPR.G37792,TPR.G20951,TPR.G3341,TPR.G4170,TPR.G17827,TPR.G38910,TPR.G15380,TPR.G5665,TPR.G27396,TPR.G30642,TPR.G12959,TPR.G38249,TPR.G13468,TPR.G12203,TPR.G12957,TPR.G9348,TPR.G6206,TPR.G5430,TPR.G28229,TPR.G33973,TPR.G24942	not significant
GO:0008152	metabolic process	BP	31	TPR.G1601,TPR.G39061,TPR.G20571,TPR.G13606,TPR.G26170,TPR.G23376,TPR.G10152,TPR.G4756,TPR.G5132,TPR.G23497,TPR.G19782,TPR.G20951,TPR.G24957,TPR.G3341,TPR.G18064,TPR.G4170,TPR.G2589,TPR.G37626,TPR.G38910,TPR.G5665,TPR.G13988,TPR.G27396,TPR.G5358,TPR.G12959,TPR.G38249,TPR.G34732,TPR.G5702,TPR.G4338,TPR.G5490,TPR.G6206,TPR.G6096	not significant
GO:0071704	organic substance metabolic process	BP	31	TPR.G1601,TPR.G39061,TPR.G20571,TPR.G13606,TPR.G26170,TPR.G23376,TPR.G10152,TPR.G4756,TPR.G5132,TPR.G23497,TPR.G19782,TPR.G20951,TPR.G24957,TPR.G3341,TPR.G18064,TPR.G4170,TPR.G2589,TPR.G37626,TPR.G38910,TPR.G5665,TPR.G13988,TPR.G27396,TPR.G5358,TPR.G12959,TPR.G38249,TPR.G34732,TPR.G5702,TPR.G4338,TPR.G5490,TPR.G6206,TPR.G6096	not significant
GO:0110165	cellular anatomical entity	CC	40	TPR.G24856,TPR.G14048,TPR.G13606,TPR.G26170,TPR.G28123,TPR.G27087,TPR.G24204,TPR.G17800,TPR.G15761,TPR.G37792,TPR.G19782,TPR.G20951,TPR.G24957,TPR.G3341,TPR.G4170,TPR.G17827,TPR.G17381,TPR.G32271,TPR.G37626,TPR.G38910,TPR.G5665,TPR.G8776,TPR.G29982,TPR.G27396,TPR.G13988,TPR.G5358,TPR.G12959,TPR.G13468,TPR.G12203,TPR.G34732,TPR.G5702,TPR.G12957,TPR.G25184,TPR.G24318,TPR.G5430,TPR.G3673,TPR.G37178,…	not significant
GO:0009987	cellular process	BP	42	TPR.G1601,TPR.G39061,TPR.G20571,TPR.G13606,TPR.G26170,TPR.G23376,TPR.G4756,TPR.G18618,TPR.G17800,TPR.G5132,TPR.G23497,TPR.G20951,TPR.G3341,TPR.G18064,TPR.G4170,TPR.G2589,TPR.G9649,TPR.G17381,TPR.G37626,TPR.G38910,TPR.G5665,TPR.G29982,TPR.G27396,TPR.G13988,TPR.G5358,TPR.G12959,TPR.G38249,TPR.G12203,TPR.G34732,TPR.G5702,TPR.G4338,TPR.G5490,TPR.G12957,TPR.G38863,TPR.G25184,TPR.G6206,TPR.G5430,TPR.G3…	not significant
GO:0005488	binding	MF	47	TPR.G1601,TPR.G39061,TPR.G24856,TPR.G20571,TPR.G13606,TPR.G26170,TPR.G23376,TPR.G28123,TPR.G4756,TPR.G27087,TPR.G3272,TPR.G27006,TPR.G11825,TPR.G24204,TPR.G23497,TPR.G15761,TPR.G37792,TPR.G20951,TPR.G24957,TPR.G3341,TPR.G18064,TPR.G4170,TPR.G17827,TPR.G17381,TPR.G38910,TPR.G15380,TPR.G5665,TPR.G31185,TPR.G27396,TPR.G30642,TPR.G12959,TPR.G38249,TPR.G13468,TPR.G34732,TPR.G12203,TPR.G4338,TPR.G8484,…	not significant

[truncated: 3 more sheets: Temperature annual range, genes_temperature annual range, GO_temperature annual range]
